# Supplementary material for: MAGICIAN: MAG simulation for investigating criteria for bioinformatic analysis
Source: BMC Genomics. 2024 Jan 12;25:55. doi: 10.1186/s12864-023-09912-2 (PMC10785454; doi:10.1186/s12864-023-09912-2)
Supplement: Supplementary file 1 — Additional file 1. General summary of simulated community 1a. MAGICIAN output summarizing general information on one of the simulation runs for community 1a. BBTools’ stats output is summarized in the “BBstats” sheet, CheckM output is summarized in the “CheckM” sheet, and dRep compare output is summarized in the “dRep” sheet. Explanations of terminology are given in the “explanations” sheet. [file 12864_2023_9912_MOESM1_ESM.xlsx]

## Sheet: BB_stats
	bin_name	scaf_bp	gc_avg	n_scaffolds	n_contigs	scaffold_L50	scaffold_N50	primary_cluster	genome_type
0	community1a_seed1_rep2_bin_1	2092505	0.26887	31	32	5	103422	6	synthetic_MAG
1	community1a_seed1_rep2_bin_10	2071172	0.65694	43	44	9	87950	2	synthetic_MAG
2	community1a_seed1_rep2_bin_11	2584244	0.37912	70	72	15	53277	12	synthetic_MAG
3	community1a_seed1_rep2_bin_12	4005103	0.46568	295	297	38	30429	8	synthetic_MAG
4	community1a_seed1_rep2_bin_13	3195211	0.2808	17	17	2	897580	1	synthetic_MAG
5	community1a_seed1_rep2_bin_14	1138657	0.36332	115	115	20	12789	10	synthetic_MAG
6	community1a_seed1_rep2_bin_15	4854809	0.52111	43	44	8	190303	16	synthetic_MAG
7	community1a_seed1_rep2_bin_16	775772	0.39601	14	15	4	77998	5	synthetic_MAG
8	community1a_seed1_rep2_bin_17	5100910	0.69535	60	62	10	199151	15	synthetic_MAG
9	community1a_seed1_rep2_bin_18	4332635	0.50743	64	66	12	117725	17	synthetic_MAG
10	community1a_seed1_rep2_bin_19	2837264	0.32601	23	24	4	201696	7	synthetic_MAG
11	community1a_seed1_rep2_bin_2	442189	0.41564	58	58	10	8704	11	synthetic_MAG
12	community1a_seed1_rep2_bin_20	1521967	0.4739	335	386	104	4972	8	synthetic_MAG
13	community1a_seed1_rep2_bin_21	2761530	0.44112	443	579	109	7402	9	synthetic_MAG
14	community1a_seed1_rep2_bin_3	8529417	0.72212	64	65	11	288537	14	synthetic_MAG
15	community1a_seed1_rep2_bin_4	5123715	0.57513	30	30	6	337162	19	synthetic_MAG
16	community1a_seed1_rep2_bin_5	501250	0.62862	7	7	2	116338	21	synthetic_MAG
17	community1a_seed1_rep2_bin_6	4691257	0.55928	56	57	11	139405	18	synthetic_MAG
18	community1a_seed1_rep2_bin_7	3876106	0.38854	45	47	10	140994	4	synthetic_MAG
19	community1a_seed1_rep2_bin_8	5119979	0.43199	14	14	3	700562	3	synthetic_MAG
20	community1a_seed1_rep2_bin_9	6026894	0.66638	40	40	8	214850	20	synthetic_MAG
21	community1a_seed1_rep2_bin_unbinned	10120642	0.40823	1952	1972	17	77747	13	synthetic_MAG
22	Acinetobacter_baumannii_XH386_CP010779_1	4087343	0.39067	1	1	1	4087343	4	reference
23	Bacillus_amyloliquefaciens_DSM_7__ATCC_23350_NC_014551_1	3980199	0.46082	1	1	1	3980199	8	reference
24	Bacillus_amyloliquefaciens_MT45_NZ_CP011252_1	3897521	0.46085	1	1	1	3897521	8	reference
25	Bacillus_cereus_ATCC_14579_NC_004722_1	5411809	0.35281	1	1	1	5411809	13	reference
26	Bacillus_subtilis_subsp_natto_CGMCC_2108_NZ_CP014471_1	4122154	0.43466	1	1	1	4122154	9	reference
27	Bacillus_subtilis_subsp_subtilis_str_168_NC_000964_3	4215606	0.43514	1	1	1	4215606	9	reference
28	Bacillus_velezensis_FZB42_NC_009725_1	3918589	0.46476	1	1	1	3918589	8	reference
29	Bacteroides_fragilis_NCTC_9343_NC_003228_3	5205140	0.43191	1	1	1	5205140	3	reference
30	Bifidobacterium_choerinum_FMB-1_CP018044_1	2246282	0.65574	1	1	1	2246282	2	reference
31	Clostridium_perfringens_ATCC_13124_NC_008261_1	3256683	0.28379	1	1	1	3256683	1	reference
32	Enterobacter_cloacae_EN3600_CP035633_1	4824514	0.55767	1	1	1	4824514	18	reference
33	Enterococcus_faecium_Ef_aus00233_LT598663_1	2888087	0.38155	1	1	1	2888087	12	reference
34	Escherichia_coli_str_K-12_substr_MG1655_NC_000913_3	4641652	0.50791	1	1	1	4641652	17	reference
35	Fusobacterium_nucleatum_subsp_nucleatum_ATCC_25586_AE009951_2	2174500	0.27152	1	1	1	2174500	6	reference
36	Klebsiella_pneumoniae_subsp_pneumoniae_ATCC_43816_KPPR1_CP009208_1	5374834	0.5737	1	1	1	5374834	19	reference
37	Mycoplasma_pneumoniae_C267_NZ_CP014267_1	816498	0.40007	1	1	1	816498	5	reference
38	Pseudomonas_aeruginosa_B10W_NZ_CP017969_1	6723378	0.66177	1	1	1	6723378	20	reference
39	Salinispora_tropica_CNB-440_NC_009380_1	5183331	0.69461	1	1	1	5183331	15	reference
40	Salmonella_enterica_subsp_enterica_serovar_Typhimurium_Salmonella_typhimurium_81741_CP019442_1	4974856	0.52131	1	1	1	4974856	16	reference
41	Staphylococcus_aureus_abscesswound_isolate_NZ_CP007690_1	2872916	0.32756	1	1	1	2872916	7	reference
42	Streptomyces_coelicolor_A32_NC_003888_3	8667507	0.72119	1	1	1	8667507	14	reference

## Sheet: CheckM
	Bin Id	Marker lineage	# genomes	# markers	# marker sets	0_markers	1_marker	2_markers	3_markers	4_markers	5_markers	Completeness	Contamination	Strain heterogeneity	genome_type
0	community1a_seed1_rep2_bin_1	k__Bacteria (UID2329)	174	149	89	1	148	0	0	0	0	99.95	0	0	synthetic_MAG
1	community1a_seed1_rep2_bin_10	f__Bifidobacteriaceae (UID1460)	70	502	225	8	492	2	0	0	0	98.22	0.56	50	synthetic_MAG
2	community1a_seed1_rep2_bin_11	o__Lactobacillales (UID544)	293	475	267	15	460	0	0	0	0	96.07	0	0	synthetic_MAG
3	community1a_seed1_rep2_bin_12	k__Bacteria (UID203)	5449	104	58	77	27	0	0	0	0	38.79	0	0	synthetic_MAG
4	community1a_seed1_rep2_bin_13	o__Clostridiales (UID1375)	50	332	124	20	312	0	0	0	0	98.39	0	0	synthetic_MAG
5	community1a_seed1_rep2_bin_14	root (UID1)	5656	56	24	56	0	0	0	0	0	0	0	0	synthetic_MAG
6	community1a_seed1_rep2_bin_15	f__Enterobacteriaceae (UID5139)	119	1169	340	65	1059	43	2	0	0	98.91	2.72	59.18	synthetic_MAG
7	community1a_seed1_rep2_bin_16	c__Mollicutes (UID2395)	108	228	133	5	223	0	0	0	0	96.96	0	0	synthetic_MAG
8	community1a_seed1_rep2_bin_17	g__Salinispora (UID1760)	45	1031	284	8	1018	5	0	0	0	99.49	0.77	0	synthetic_MAG
9	community1a_seed1_rep2_bin_18	f__Enterobacteriaceae (UID5124)	134	1173	336	124	1046	3	0	0	0	95.55	0.15	100	synthetic_MAG
10	community1a_seed1_rep2_bin_19	g__Staphylococcus (UID301)	45	940	178	4	934	2	0	0	0	99.51	0.64	0	synthetic_MAG
11	community1a_seed1_rep2_bin_2	root (UID1)	5656	56	24	56	0	0	0	0	0	0	0	0	synthetic_MAG
12	community1a_seed1_rep2_bin_20	k__Bacteria (UID203)	5449	104	58	85	18	1	0	0	0	31.03	1.72	100	synthetic_MAG
13	community1a_seed1_rep2_bin_21	g__Bacillus (UID865)	36	1200	269	277	819	102	2	0	0	71.7	7.32	46.3	synthetic_MAG
14	community1a_seed1_rep2_bin_3	f__Streptomycetaceae (UID2048)	60	460	233	0	460	0	0	0	0	100	0	0	synthetic_MAG
15	community1a_seed1_rep2_bin_4	f__Enterobacteriaceae (UID5121)	138	1162	336	61	1090	11	0	0	0	98.09	0.83	72.73	synthetic_MAG
16	community1a_seed1_rep2_bin_5	k__Bacteria (UID203)	5449	104	58	100	4	0	0	0	0	6.9	0	0	synthetic_MAG
17	community1a_seed1_rep2_bin_6	f__Enterobacteriaceae (UID5124)	134	1173	336	40	1076	32	25	0	0	98.91	2.77	72.9	synthetic_MAG
18	community1a_seed1_rep2_bin_7	g__Acinetobacter (UID4685)	42	1193	254	1	1189	3	0	0	0	99.98	0.61	0	synthetic_MAG
19	community1a_seed1_rep2_bin_8	o__Bacteroidales (UID2657)	160	492	269	4	488	0	0	0	0	98.51	0	0	synthetic_MAG
20	community1a_seed1_rep2_bin_9	k__Bacteria (UID203)	5449	104	58	52	52	0	0	0	0	75.86	0	0	synthetic_MAG
21	community1a_seed1_rep2_bin_unbinned	k__Bacteria (UID203)	5449	101	56	0	19	24	9	17	32	100	164.17	23.35	synthetic_MAG
22	Acinetobacter_baumannii_XH386_CP010779_1	g__Acinetobacter (UID4685)	42	1193	254	1	1189	3	0	0	0	99.98	0.61	0	reference
23	Bacillus_amyloliquefaciens_DSM_7__ATCC_23350_NC_014551_1	g__Bacillus (UID865)	36	1200	269	4	1189	4	0	3	0	99.3	0.78	40.91	reference
24	Bacillus_amyloliquefaciens_MT45_NZ_CP011252_1	g__Bacillus (UID865)	36	1200	269	3	1191	6	0	0	0	99.44	0.57	0	reference
25	Bacillus_cereus_ATCC_14579_NC_004722_1	g__Bacillus (UID902)	44	1171	324	13	1151	5	2	0	0	98.18	0.58	18.18	reference
26	Bacillus_subtilis_subsp_natto_CGMCC_2108_NZ_CP014471_1	g__Bacillus (UID865)	36	1200	269	1	1197	2	0	0	0	99.81	0.25	0	reference
27	Bacillus_subtilis_subsp_subtilis_str_168_NC_000964_3	g__Bacillus (UID865)	36	1200	269	1	1197	2	0	0	0	99.81	0.25	0	reference
28	Bacillus_velezensis_FZB42_NC_009725_1	g__Bacillus (UID865)	36	1200	269	2	1198	0	0	0	0	99.63	0	0	reference
29	Bacteroides_fragilis_NCTC_9343_NC_003228_3	o__Bacteroidales (UID2657)	160	492	269	2	490	0	0	0	0	99.26	0	0	reference
30	Bifidobacterium_choerinum_FMB-1_CP018044_1	f__Bifidobacteriaceae (UID1460)	70	502	225	0	501	1	0	0	0	100	0.11	0	reference
31	Clostridium_perfringens_ATCC_13124_NC_008261_1	o__Clostridiales (UID1375)	50	332	124	1	331	0	0	0	0	99.19	0	0	reference
32	Enterobacter_cloacae_EN3600_CP035633_1	f__Enterobacteriaceae (UID5124)	134	1172	336	1	1167	4	0	0	0	99.97	0.39	0	reference
33	Enterococcus_faecium_Ef_aus00233_LT598663_1	o__Lactobacillales (UID544)	293	475	267	3	471	1	0	0	0	99.06	0.06	0	reference
34	Escherichia_coli_str_K-12_substr_MG1655_NC_000913_3	f__Enterobacteriaceae (UID5124)	134	1173	336	1	1171	1	0	0	0	99.97	0.04	0	reference
35	Fusobacterium_nucleatum_subsp_nucleatum_ATCC_25586_AE009951_2	k__Bacteria (UID2329)	174	149	89	1	148	0	0	0	0	99.95	0	0	reference
36	Klebsiella_pneumoniae_subsp_pneumoniae_ATCC_43816_KPPR1_CP009208_1	f__Enterobacteriaceae (UID5121)	138	1162	336	0	1160	2	0	0	0	100	0.11	0	reference
37	Mycoplasma_pneumoniae_C267_NZ_CP014267_1	c__Mollicutes (UID2395)	108	228	133	1	227	0	0	0	0	99.25	0	0	reference
38	Pseudomonas_aeruginosa_B10W_NZ_CP017969_1	o__Pseudomonadales (UID4488)	185	813	308	1	809	3	0	0	0	99.68	0.54	0	reference
39	Salinispora_tropica_CNB-440_NC_009380_1	g__Salinispora (UID1760)	45	1031	284	8	1018	5	0	0	0	99.49	0.77	0	reference
40	Salmonella_enterica_subsp_enterica_serovar_Typhimurium_Salmonella_typhimurium_81741_CP019442_1	f__Enterobacteriaceae (UID5139)	119	1169	340	0	1167	2	0	0	0	100	0.07	0	reference
41	Staphylococcus_aureus_abscesswound_isolate_NZ_CP007690_1	g__Staphylococcus (UID301)	45	940	178	4	934	2	0	0	0	99.51	0.64	0	reference
42	Streptomyces_coelicolor_A32_NC_003888_3	f__Streptomycetaceae (UID2048)	60	460	233	0	460	0	0	0	0	100	0	0	reference

## Sheet: dRep
	query	reference	ref_coverage	query_coverage	ani	primary_cluster
0	Clostridium_perfringens_ATCC_13124_NC_008261_1	community1a_seed1_rep2_bin_13	1.00021	0.981333	0.999994	1
1	Bifidobacterium_choerinum_FMB-1_CP018044_1	community1a_seed1_rep2_bin_10	0.99993	0.92198	0.999959	2
2	Bacteroides_fragilis_NCTC_9343_NC_003228_3	community1a_seed1_rep2_bin_8	0.999997	0.983636	0.999999	3
3	Acinetobacter_baumannii_XH386_CP010779_1	community1a_seed1_rep2_bin_7	1.0006	0.948891	0.999966	4
4	Mycoplasma_pneumoniae_C267_NZ_CP014267_1	community1a_seed1_rep2_bin_16	1.00089	0.950965	0.999902	5
5	Fusobacterium_nucleatum_subsp_nucleatum_ATCC_25586_AE009951_2	community1a_seed1_rep2_bin_1	0.999401	0.961716	0.999983	6
6	Staphylococcus_aureus_abscesswound_isolate_NZ_CP007690_1	community1a_seed1_rep2_bin_19	0.999935	0.987526	0.999991	7
7	Bacillus_amyloliquefaciens_DSM_7__ATCC_23350_NC_014551_1	community1a_seed1_rep2_bin_12	0.759124	0.763873	0.943783	8
8	Bacillus_amyloliquefaciens_DSM_7__ATCC_23350_NC_014551_1	community1a_seed1_rep2_bin_20	0.966857	0.369711	0.993367	8
9	Bacillus_amyloliquefaciens_MT45_NZ_CP011252_1	community1a_seed1_rep2_bin_12	0.775242	0.79664	0.945364	8
10	Bacillus_amyloliquefaciens_MT45_NZ_CP011252_1	community1a_seed1_rep2_bin_20	0.96826	0.378102	0.991845	8
11	Bacillus_velezensis_FZB42_NC_009725_1	community1a_seed1_rep2_bin_12	0.84502	0.863676	0.997396	8
12	Bacillus_velezensis_FZB42_NC_009725_1	community1a_seed1_rep2_bin_20	0.940146	0.36515	0.94394	8
13	Bacillus_subtilis_subsp_natto_CGMCC_2108_NZ_CP014471_1	community1a_seed1_rep2_bin_21	0.886392	0.593815	0.993455	9
14	Bacillus_subtilis_subsp_subtilis_str_168_NC_000964_3	community1a_seed1_rep2_bin_21	0.886551	0.580755	0.993619	9
15	Enterococcus_faecium_Ef_aus00233_LT598663_1	community1a_seed1_rep2_bin_11	0.998543	0.89349	0.999996	12
16	Bacillus_cereus_ATCC_14579_NC_004722_1	community1a_seed1_rep2_bin_unbinned	0.529338	0.989917	0.999892	13
17	Streptomyces_coelicolor_A32_NC_003888_3	community1a_seed1_rep2_bin_3	1.0002	0.984266	0.999957	14
18	Salinispora_tropica_CNB-440_NC_009380_1	community1a_seed1_rep2_bin_17	0.999978	0.984077	0.99998	15
19	Salmonella_enterica_subsp_enterica_serovar_Typhimurium_Salmonella_typhimurium_81741_CP019442_1	community1a_seed1_rep2_bin_15	0.982769	0.959054	0.999967	16
20	Escherichia_coli_str_K-12_substr_MG1655_NC_000913_3	community1a_seed1_rep2_bin_18	0.998965	0.93246	0.999989	17
21	Enterobacter_cloacae_EN3600_CP035633_1	community1a_seed1_rep2_bin_6	0.981318	0.954213	0.999816	18
22	Klebsiella_pneumoniae_subsp_pneumoniae_ATCC_43816_KPPR1_CP009208_1	community1a_seed1_rep2_bin_4	0.986559	0.940465	0.999959	19
23	Pseudomonas_aeruginosa_B10W_NZ_CP017969_1	community1a_seed1_rep2_bin_9	1.00034	0.896717	0.999973	20
24		community1a_seed1_rep2_bin_14				10
25		community1a_seed1_rep2_bin_2				11
26		community1a_seed1_rep2_bin_5				21

## Sheet: explanations
	0
genome_type	General information: type of genome (synthetic MAG or source genome)
BB_stats: bin_name	Name of MetaBAT-generated bin or genome
BB_stats: scaf_bp	Basepairs in scaffold(s)
BB_stats: gc_avg	Average GC content for bin/genome
BB_stats: n_scaffolds	Amount of scaffolds
BB_stats: n_contigs	Amount of contigs
BB_stats: scaffold_L50	scaffold L50: smallest number of scaffolds that cover half (or more) of the genome together
BB_stats: scaffold_N50	scaffold N50: length of the shortest scaffold from the smallest set of scaffolds that covers half (or more) of the genome.
BB_stats: primary_cluster	dRep cluster based on estimate of average nucleotide identity; included here for ease of comparison.
BB_stats: NOTE	In the raw BBstats output, N50 and L50 are reversed; here, the commonly used definitions are used instead.
CheckM: Bin Id	Name of MetaBAT-generated bin or genome
CheckM: Marker lineage	Taxon for which specific marker genes could be found
CheckM: # genomes	Amount of genomes used to determine marker genes
CheckM: # markers	Amount of marker genes (single-copy genes occurring in more than 97 percent of the taxon's genomes) for the given taxon
CheckM: # marker sets	Amount of marker gene sets; marker genes are grouped into sets by combining all pairs of collocated marker genes - closer than 5 kb in 95 percent of genomes - which share a gene
CheckM: x_markers	Amount of markers occurring x times in the genome
CheckM: completeness	Completeness of genome, estimated by number of marker genes that are present
CheckM: contamination	Contamination of genome, estimated by number of marker genes occurring more than once
CheckM: Strain heterogeneity	Contamination specifically arising from closely related strains, identified via the amount of marker gene duplicates above a threshold of amino acid identity
dRep: query	Name of source genome
dRep: reference	Name of closest bin
dRep: ref_coverage	Percent of bin covered by source genome
dRep: query_coverage	Percent of source genome covered by bin
dRep: ani	Average nucleotide identity between source genome and bin, calculated by Nucmer alignment
dRep: primary_cluster	Cluster containing source genome and bin, determined by Mash-estimated ANI; source and bin need to have ANI of at least 90 percent to be in one cluster
dRep: NOTE	If a row contains only a source genome or only a bin, no bin/source genome had an estimated ANI of at least 90 percent.
