# Supplementary material for: MAGICIAN: MAG simulation for investigating criteria for bioinformatic analysis
Source: BMC Genomics. 2024 Jan 12;25:55. doi: 10.1186/s12864-023-09912-2 (PMC10785454; doi:10.1186/s12864-023-09912-2)
Supplement: Supplementary file 2 — Additional file 2. Bin-focused summary of simulated community 1a. MAGICIAN output comparing bins to the input genomes they have the highest ANI to for one of the simulation runs for community 1a. Comparisons are shown in the “summary” sheet, while explanations are given in the “explanations” sheet. [file 12864_2023_9912_MOESM2_ESM.xlsx]

## Sheet: summary
	bin_name	closest_genome	ani	bin_coverage	source_coverage	scaffold_difference	contig_difference	length_difference	gc_difference	completeness_difference
0	community1a_seed1_rep2_bin_1	Fusobacterium_nucleatum_subsp_nucleatum_ATCC_25586_AE009951_2	0.999983	0.999401	0.961716	30	31	-81995	-0.00265	0
1	community1a_seed1_rep2_bin_10	Bifidobacterium_choerinum_FMB-1_CP018044_1	0.999959	0.99993	0.92198	42	43	-175110	0.0012	-1.78
2	community1a_seed1_rep2_bin_11	Enterococcus_faecium_Ef_aus00233_LT598663_1	0.999996	0.998543	0.89349	69	71	-303843	-0.00243	-2.99
3	community1a_seed1_rep2_bin_12	Bacillus_velezensis_FZB42_NC_009725_1	0.997396	0.84502	0.863676	294	296	86514	0.00092	-60.84
4	community1a_seed1_rep2_bin_13	Clostridium_perfringens_ATCC_13124_NC_008261_1	0.999994	1.00021	0.981333	16	16	-61472	-0.00299	-0.8
5	community1a_seed1_rep2_bin_14
6	community1a_seed1_rep2_bin_15	Salmonella_enterica_subsp_enterica_serovar_Typhimurium_Salmonella_typhimurium_81741_CP019442_1	0.999967	0.982769	0.959054	42	43	-120047	-0.0002	-1.09
7	community1a_seed1_rep2_bin_16	Mycoplasma_pneumoniae_C267_NZ_CP014267_1	0.999902	1.00089	0.950965	13	14	-40726	-0.00406	-2.29
8	community1a_seed1_rep2_bin_17	Salinispora_tropica_CNB-440_NC_009380_1	0.99998	0.999978	0.984077	59	61	-82421	0.00074	0
9	community1a_seed1_rep2_bin_18	Escherichia_coli_str_K-12_substr_MG1655_NC_000913_3	0.999989	0.998965	0.93246	63	65	-309017	-0.00048	-4.42
10	community1a_seed1_rep2_bin_19	Staphylococcus_aureus_abscesswound_isolate_NZ_CP007690_1	0.999991	0.999935	0.987526	22	23	-35652	-0.00155	0
11	community1a_seed1_rep2_bin_2
12	community1a_seed1_rep2_bin_20	Bacillus_amyloliquefaciens_DSM_7__ATCC_23350_NC_014551_1	0.993367	0.966857	0.369711	334	385	-2458232	0.01308	-68.27
13	community1a_seed1_rep2_bin_21	Bacillus_subtilis_subsp_subtilis_str_168_NC_000964_3	0.993619	0.886551	0.580755	442	578	-1454076	0.00598	-28.11
14	community1a_seed1_rep2_bin_3	Streptomyces_coelicolor_A32_NC_003888_3	0.999957	1.0002	0.984266	63	64	-138090	0.00093	0
15	community1a_seed1_rep2_bin_4	Klebsiella_pneumoniae_subsp_pneumoniae_ATCC_43816_KPPR1_CP009208_1	0.999959	0.986559	0.940465	29	29	-251119	0.00143	-1.91
16	community1a_seed1_rep2_bin_5
17	community1a_seed1_rep2_bin_6	Enterobacter_cloacae_EN3600_CP035633_1	0.999816	0.981318	0.954213	55	56	-133257	0.00161	-1.06
18	community1a_seed1_rep2_bin_7	Acinetobacter_baumannii_XH386_CP010779_1	0.999966	1.0006	0.948891	44	46	-211237	-0.00213	0
19	community1a_seed1_rep2_bin_8	Bacteroides_fragilis_NCTC_9343_NC_003228_3	0.999999	0.999997	0.983636	13	13	-85161	8e-05	-0.75
20	community1a_seed1_rep2_bin_9	Pseudomonas_aeruginosa_B10W_NZ_CP017969_1	0.999973	1.00034	0.896717	39	39	-696484	0.00461	-23.82
21	community1a_seed1_rep2_bin_unbinned	Bacillus_cereus_ATCC_14579_NC_004722_1	0.999892	0.529338	0.989917	1951	1971	4708833	0.05542	1.82

## Sheet: explanations
	0
bin_name	Name of MetaBAT-assigned bin
closest_genome	Source genome with highest ANI for bin found by dRep
bin_coverage	Percent of bin covered by closest genome
source_coverage	Percent of closest genome covered by bin
scaffold_difference	Difference of the amount of scaffolds in the bin and the closest genome (bin - reference)
contig_difference	Difference of the amount of contigs in the bin and the closest genome (bin - reference)
length_difference	Length difference in base pairs between bin and closest genome (bin - reference)
gc_difference	Difference in GC content between bin and closest genome (bin - reference)
completeness_difference	Difference in completeness between bin and closest genome as calculated by CheckM (bin - reference). Note that completeness in bin and reference may be calculated with different marker genes; when in doubt, check the CheckM summary.
