# Supplementary material for: MAGICIAN: MAG simulation for investigating criteria for bioinformatic analysis
Source: BMC Genomics. 2024 Jan 12;25:55. doi: 10.1186/s12864-023-09912-2 (PMC10785454; doi:10.1186/s12864-023-09912-2)
Supplement: Supplementary file 3 — Additional file 3. dRep compare Nucmer outputs for simulated community 1a subsamples. Raw outputs of nucleotide-based ANI comparisons by dRep compare for three replicates of simulated community 1a in which 1% of already sorted and filtered reads have been randomly removed in order to investigate the impact of fluctuations in depth on the ability to bin scaffolds from an organism which could not be binned in the original dataset. [file 12864_2023_9912_MOESM3_ESM.xlsx]

## Sheet: rep3
querry	reference	alignment_length	similarity_errors	ref_coverage	querry_coverage	ani	reference_length	querry_length	alignment_coverage	primary_cluster
Acinetobacter_baumannii_XH386_CP010779_1.fa	Acinetobacter_baumannii_XH386_CP010779_1.fa	4087342	0	0.99999976	0.99999976	1.0	4087343	4087343	0.9999997553422847	4
Acinetobacter_baumannii_XH386_CP010779_1.fa	community1a_seed1_rep2.subsample3.bin.15.fa	3878444	132	10006032	0.9488912	0.99996597	3876106	4087343	1.0006e+16	4
community1a_seed1_rep2.subsample3.bin.15.fa	Acinetobacter_baumannii_XH386_CP010779_1.fa	3878534	186	0.9489133	10006264	0.999952	4087343	3876106	1.00063e+16	4
community1a_seed1_rep2.subsample3.bin.15.fa	community1a_seed1_rep2.subsample3.bin.15.fa	3875859	0	0.9999363	0.9999363	1.0	3876106	3876106	0.999936276252507	4
Bacillus_amyloliquefaciens_DSM_7__ATCC_23350_NC_014551_1.fa	Bacillus_amyloliquefaciens_DSM_7__ATCC_23350_NC_014551_1.fa	3980198	0	0.99999976	0.99999976	1.0	3980199	3980199	0.9999997487562807	8
Bacillus_amyloliquefaciens_DSM_7__ATCC_23350_NC_014551_1.fa	Bacillus_amyloliquefaciens_MT45_NZ_CP011252_1.fa	3623858	55793	0.9297854	0.91047156	0.984604	3897521	3980199	0.9297853686997453	8
Bacillus_amyloliquefaciens_DSM_7__ATCC_23350_NC_014551_1.fa	Bacillus_velezensis_FZB42_NC_009725_1.fa	3411025	194869	0.8704728	0.8569986	0.94287086	3918589	3980199	0.8704727645588757	8
Bacillus_amyloliquefaciens_DSM_7__ATCC_23350_NC_014551_1.fa	community1a_seed1_rep2.subsample3.bin.1.fa	2970707	165612	0.77178	0.74637145	0.94425166	3849163	3980199	0.7717799947676937	8
Bacillus_amyloliquefaciens_DSM_7__ATCC_23350_NC_014551_1.fa	community1a_seed1_rep2.subsample3.bin.2.fa	1362468	8920	0.9685163	0.34231153	0.9934531	1406758	3980199	0.9685162622142544	8
Bacillus_amyloliquefaciens_MT45_NZ_CP011252_1.fa	Bacillus_amyloliquefaciens_DSM_7__ATCC_23350_NC_014551_1.fa	3624348	55833	0.91059464	0.9299111	0.984595	3980199	3897521	0.929911089638773	8
Bacillus_amyloliquefaciens_MT45_NZ_CP011252_1.fa	Bacillus_amyloliquefaciens_MT45_NZ_CP011252_1.fa	3897520	0	0.99999976	0.99999976	1.0	3897521	3897521	0.9999997434266551	8
Bacillus_amyloliquefaciens_MT45_NZ_CP011252_1.fa	Bacillus_velezensis_FZB42_NC_009725_1.fa	3502605	200108	0.8938434	0.8986751	0.9428688	3918589	3897521	0.89867508090399	8
Bacillus_amyloliquefaciens_MT45_NZ_CP011252_1.fa	community1a_seed1_rep2.subsample3.bin.1.fa	3006869	164195	0.7811748	0.7714824	0.9453934	3849163	3897521	0.78117476448776	8
Bacillus_amyloliquefaciens_MT45_NZ_CP011252_1.fa	community1a_seed1_rep2.subsample3.bin.2.fa	1364605	11026	0.9700354	0.35012126	0.99192	1406758	3897521	0.970035357893824	8
Bacillus_velezensis_FZB42_NC_009725_1.fa	Bacillus_amyloliquefaciens_DSM_7__ATCC_23350_NC_014551_1.fa	3411206	194843	0.8570441	0.870519	0.94288146	3980199	3918589	0.8705189546543411	8
Bacillus_velezensis_FZB42_NC_009725_1.fa	Bacillus_amyloliquefaciens_MT45_NZ_CP011252_1.fa	3496689	199932	0.8971572	0.8923337	0.94282246	3897521	3918589	0.8971571929952398	8
Bacillus_velezensis_FZB42_NC_009725_1.fa	Bacillus_velezensis_FZB42_NC_009725_1.fa	3918588	0	0.99999976	0.99999976	1.0	3918589	3918589	0.9999997448061024	8
Bacillus_velezensis_FZB42_NC_009725_1.fa	community1a_seed1_rep2.subsample3.bin.1.fa	3252510	10119	0.8449915	0.8300207	0.9968889	3849163	3918589	0.8449914955537087	8
Bacillus_velezensis_FZB42_NC_009725_1.fa	community1a_seed1_rep2.subsample3.bin.2.fa	1324165	74136	0.9412884	0.33791882	0.944013	1406758	3918589	0.941288409235988	8
community1a_seed1_rep2.subsample3.bin.1.fa	Bacillus_amyloliquefaciens_DSM_7__ATCC_23350_NC_014551_1.fa	2970566	165201	0.74633604	0.77174336	0.9443874	3980199	3849163	0.7717433634273217	8
community1a_seed1_rep2.subsample3.bin.1.fa	Bacillus_amyloliquefaciens_MT45_NZ_CP011252_1.fa	3006869	163949	0.7714824	0.7811748	0.94547516	3897521	3849163	0.78117476448776	8
community1a_seed1_rep2.subsample3.bin.1.fa	Bacillus_velezensis_FZB42_NC_009725_1.fa	3252425	10119	0.829999	0.8449694	0.99688876	3918589	3849163	0.8449694128307894	8
community1a_seed1_rep2.subsample3.bin.1.fa	community1a_seed1_rep2.subsample3.bin.1.fa	3848468	0	0.99981946	0.99981946	1.0	3849163	3849163	0.9998194412655427	8
community1a_seed1_rep2.subsample3.bin.1.fa	community1a_seed1_rep2.subsample3.bin.2.fa	1199880	68678	0.8529399	0.3117249	0.9427626	1406758	3849163	0.8529398802068302	8
community1a_seed1_rep2.subsample3.bin.2.fa	Bacillus_amyloliquefaciens_DSM_7__ATCC_23350_NC_014551_1.fa	1362587	8963	0.34234142	0.96860087	0.9934221	3980199	1406758	0.9686008538782079	8
community1a_seed1_rep2.subsample3.bin.2.fa	Bacillus_amyloliquefaciens_MT45_NZ_CP011252_1.fa	1364743	11094	0.35015666	0.9701335	0.991871	3897521	1406758	0.9701334557898373	8
community1a_seed1_rep2.subsample3.bin.2.fa	Bacillus_velezensis_FZB42_NC_009725_1.fa	1324124	74122	0.33790836	0.94125926	0.9440219	3918589	1406758	0.9412592642089116	8
community1a_seed1_rep2.subsample3.bin.2.fa	community1a_seed1_rep2.subsample3.bin.1.fa	1202503	69123	0.31240636	0.85480446	0.9425174	3849163	1406758	0.8548044510854035	8
community1a_seed1_rep2.subsample3.bin.2.fa	community1a_seed1_rep2.subsample3.bin.2.fa	1401501	0	0.996263	0.996263	1.0	1406758	1406758	0.9962630388453451	8
Bacillus_cereus_ATCC_14579_NC_004722_1.fa	Bacillus_cereus_ATCC_14579_NC_004722_1.fa	5411808	0	0.9999998	0.9999998	1.0	5411809	5411809	0.9999998152189037	12
Bacillus_cereus_ATCC_14579_NC_004722_1.fa	community1a_seed1_rep2.subsample3.bin.8.fa	5272621	146	10039002	0.9742807	0.9999723	5252137	5411809	1.0039e+16	12
community1a_seed1_rep2.subsample3.bin.8.fa	Bacillus_cereus_ATCC_14579_NC_004722_1.fa	5272566	152	0.9742705	10038897	0.99997115	5411809	5252137	1.00389e+16	12
community1a_seed1_rep2.subsample3.bin.8.fa	community1a_seed1_rep2.subsample3.bin.8.fa	5251906	0	0.999956	0.999956	1.0	5252137	5252137	0.999956017902808	12
Bacillus_subtilis_subsp_natto_CGMCC_2108_NZ_CP014471_1.fa	Bacillus_subtilis_subsp_natto_CGMCC_2108_NZ_CP014471_1.fa	4122153	0	0.99999976	0.99999976	1.0	4122154	4122154	0.9999997574083841	9
Bacillus_subtilis_subsp_natto_CGMCC_2108_NZ_CP014471_1.fa	Bacillus_subtilis_subsp_subtilis_str_168_NC_000964_3.fa	3635608	51798	0.86241645	0.881968	0.9857526	4215606	4122154	0.8819680196324543	9
Bacillus_subtilis_subsp_natto_CGMCC_2108_NZ_CP014471_1.fa	community1a_seed1_rep2.subsample3.bin.16.fa	2425881	16521	0.86844397	0.5884984	0.9931897	2793365	4122154	0.8684439734871741	9
Bacillus_subtilis_subsp_natto_CGMCC_2108_NZ_CP014471_1.fa	community1a_seed1_rep2.subsample3.bin.unbinned.fa	1392422	44073	0.2805554	0.3377899	0.96834797	4963091	4122154	0.3377899030458348	9
Bacillus_subtilis_subsp_subtilis_str_168_NC_000964_3.fa	Bacillus_subtilis_subsp_natto_CGMCC_2108_NZ_CP014471_1.fa	3637583	51941	0.8824471	0.86288494	0.985721	4122154	4215606	0.8824471380739293	9
Bacillus_subtilis_subsp_subtilis_str_168_NC_000964_3.fa	Bacillus_subtilis_subsp_subtilis_str_168_NC_000964_3.fa	4215605	0	0.99999976	0.99999976	1.0	4215606	4215606	0.9999997627861806	9
Bacillus_subtilis_subsp_subtilis_str_168_NC_000964_3.fa	community1a_seed1_rep2.subsample3.bin.16.fa	2426236	16085	0.86857104	0.5755367	0.9933704	2793365	4215606	0.8685710603519411	9
Bacillus_subtilis_subsp_subtilis_str_168_NC_000964_3.fa	community1a_seed1_rep2.subsample3.bin.unbinned.fa	1406224	43001	0.28333634	0.33357576	0.96942097	4963091	4215606	0.33357576585667637	9
community1a_seed1_rep2.subsample3.bin.16.fa	Bacillus_subtilis_subsp_natto_CGMCC_2108_NZ_CP014471_1.fa	2422504	15860	0.58767915	0.86723506	0.993453	4122154	2793365	0.8672350373116295	9
community1a_seed1_rep2.subsample3.bin.16.fa	Bacillus_subtilis_subsp_subtilis_str_168_NC_000964_3.fa	2424988	15957	0.5752407	0.8681243	0.99341977	4215606	2793365	0.8681242873738305	9
community1a_seed1_rep2.subsample3.bin.16.fa	community1a_seed1_rep2.subsample3.bin.16.fa	2779181	0	0.9949223	0.9949223	1.0	2793365	2793365	0.9949222532680119	9
community1a_seed1_rep2.subsample3.bin.16.fa	community1a_seed1_rep2.subsample3.bin.unbinned.fa	357718	34010	0.07207565	0.12805988	0.9049251	4963091	2793365	0.1280598847626429	9
community1a_seed1_rep2.subsample3.bin.unbinned.fa	Bacillus_subtilis_subsp_natto_CGMCC_2108_NZ_CP014471_1.fa	1365686	39193	0.33130398	0.27516845	0.9713016	4122154	4963091	0.33130397360215075	9
community1a_seed1_rep2.subsample3.bin.unbinned.fa	Bacillus_subtilis_subsp_subtilis_str_168_NC_000964_3.fa	1376110	38219	0.32643232	0.27726874	0.9722268	4215606	4963091	0.32643230890173325	9
community1a_seed1_rep2.subsample3.bin.unbinned.fa	community1a_seed1_rep2.subsample3.bin.16.fa	326300	31753	0.11681252	0.06574532	0.9026877	2793365	4963091	0.11681251823517513	9
community1a_seed1_rep2.subsample3.bin.unbinned.fa	community1a_seed1_rep2.subsample3.bin.unbinned.fa	4959335	0	0.9992432	0.9992432	1.0	4963091	4963091	0.9992432135538115	9
Bacteroides_fragilis_NCTC_9343_NC_003228_3.fa	Bacteroides_fragilis_NCTC_9343_NC_003228_3.fa	5205139	0	0.9999998	0.9999998	1.0	5205140	5205140	0.9999998078822088	3
Bacteroides_fragilis_NCTC_9343_NC_003228_3.fa	community1a_seed1_rep2.subsample3.bin.3.fa	5119965	3	0.99999726	0.9836364	0.9999994	5119979	5205140	0.9999972656137848	3
community1a_seed1_rep2.subsample3.bin.3.fa	Bacteroides_fragilis_NCTC_9343_NC_003228_3.fa	5119965	3	0.9836364	0.99999726	0.9999994	5205140	5119979	0.9999972656137848	3
community1a_seed1_rep2.subsample3.bin.3.fa	community1a_seed1_rep2.subsample3.bin.3.fa	5119965	0	0.99999726	0.99999726	1.0	5119979	5119979	0.9999972656137848	3
Bifidobacterium_choerinum_FMB-1_CP018044_1.fa	Bifidobacterium_choerinum_FMB-1_CP018044_1.fa	2246281	0	0.9999996	0.9999996	1.0	2246282	2246282	0.9999995548199202	2
Bifidobacterium_choerinum_FMB-1_CP018044_1.fa	community1a_seed1_rep2.subsample3.bin.13.fa	2071026	85	0.9999295	0.92197955	0.99995893	2071172	2246282	0.9999295085101575	2
community1a_seed1_rep2.subsample3.bin.13.fa	Bifidobacterium_choerinum_FMB-1_CP018044_1.fa	2071026	85	0.92197955	0.9999295	0.99995893	2246282	2071172	0.9999295085101575	2
community1a_seed1_rep2.subsample3.bin.13.fa	community1a_seed1_rep2.subsample3.bin.13.fa	2071028	0	0.9999305	0.9999305	1.0	2071172	2071172	0.9999304741470046	2
Clostridium_perfringens_ATCC_13124_NC_008261_1.fa	Clostridium_perfringens_ATCC_13124_NC_008261_1.fa	3256682	0	0.9999997	0.9999997	1.0	3256683	3256683	0.999999692939104	1
Clostridium_perfringens_ATCC_13124_NC_008261_1.fa	community1a_seed1_rep2.subsample3.bin.17.fa	3195889	18	10002122	0.98133254	0.9999944	3195211	3256683	1.00021e+16	1
community1a_seed1_rep2.subsample3.bin.17.fa	Clostridium_perfringens_ATCC_13124_NC_008261_1.fa	3195891	18	0.98133314	10002128	0.9999944	3256683	3195211	1.00021e+16	1
community1a_seed1_rep2.subsample3.bin.17.fa	community1a_seed1_rep2.subsample3.bin.17.fa	3195194	0	0.9999947	0.9999947	1.0	3195211	3195211	0.9999946795375955	1
Enterobacter_cloacae_EN3600_CP035633_1.fa	Enterobacter_cloacae_EN3600_CP035633_1.fa	4824513	0	0.9999998	0.9999998	1.0	4824514	4824514	0.9999997927252362	18
Enterobacter_cloacae_EN3600_CP035633_1.fa	community1a_seed1_rep2.subsample3.bin.7.fa	4603615	849	0.98733896	0.9542132	0.9998156	4662649	4824514	0.9873389568890989	18
community1a_seed1_rep2.subsample3.bin.7.fa	Enterobacter_cloacae_EN3600_CP035633_1.fa	4603542	849	0.95419806	0.9873233	0.9998156	4824514	4662649	0.9873233005529689	18
community1a_seed1_rep2.subsample3.bin.7.fa	community1a_seed1_rep2.subsample3.bin.7.fa	4662493	0	0.99996656	0.99996656	1.0	4662649	4662649	0.9999665426241606	18
Enterococcus_faecium_Ef_aus00233_LT598663_1.fa	Enterococcus_faecium_Ef_aus00233_LT598663_1.fa	2888086	0	0.99999964	0.99999964	1.0	2888087	2888087	0.9999996537500428	13
Enterococcus_faecium_Ef_aus00233_LT598663_1.fa	community1a_seed1_rep2.subsample3.bin.4.fa	2580478	10	0.9985427	0.8934904	0.9999961	2584244	2888087	0.99854270726758	13
community1a_seed1_rep2.subsample3.bin.4.fa	Enterococcus_faecium_Ef_aus00233_LT598663_1.fa	2580484	11	0.89349246	0.99854505	0.9999957	2888087	2584244	0.9985450290297665	13
community1a_seed1_rep2.subsample3.bin.4.fa	community1a_seed1_rep2.subsample3.bin.4.fa	2583972	0	0.99989474	0.99989474	1.0	2584244	2584244	0.9998947467808768	13
Escherichia_coli_str_K-12_substr_MG1655_NC_000913_3.fa	Escherichia_coli_str_K-12_substr_MG1655_NC_000913_3.fa	4641651	0	0.99999976	0.99999976	1.0	4641652	4641652	0.9999997845594629	17
Escherichia_coli_str_K-12_substr_MG1655_NC_000913_3.fa	community1a_seed1_rep2.subsample3.bin.18.fa	4328153	47	0.9989655	0.9324596	0.99998915	4332635	4641652	0.9989655255981637	17
community1a_seed1_rep2.subsample3.bin.18.fa	Escherichia_coli_str_K-12_substr_MG1655_NC_000913_3.fa	4328154	47	0.93245983	0.99896574	0.99998915	4641652	4332635	0.9989657564045898	17
community1a_seed1_rep2.subsample3.bin.18.fa	community1a_seed1_rep2.subsample3.bin.18.fa	4332369	0	0.9999386	0.9999386	1.0	4332635	4332635	0.999938605490654	17
Fusobacterium_nucleatum_subsp_nucleatum_ATCC_25586_AE009951_2.fa	Fusobacterium_nucleatum_subsp_nucleatum_ATCC_25586_AE009951_2.fa	2174499	1	0.9999995	0.9999995	0.9999995	2174500	2174500	0.9999995401241665	6
Fusobacterium_nucleatum_subsp_nucleatum_ATCC_25586_AE009951_2.fa	community1a_seed1_rep2.subsample3.bin.20.fa	2091252	36	0.9994012	0.96171623	0.9999828	2092505	2174500	0.9994011961739637	6
community1a_seed1_rep2.subsample3.bin.20.fa	Fusobacterium_nucleatum_subsp_nucleatum_ATCC_25586_AE009951_2.fa	2091242	36	0.96171165	0.99939644	0.9999828	2174500	2092505	0.9993964172128621	6
community1a_seed1_rep2.subsample3.bin.20.fa	community1a_seed1_rep2.subsample3.bin.20.fa	2092373	0	0.99993694	0.99993694	1.0	2092505	2092505	0.9999369177134583	6
Klebsiella_pneumoniae_subsp_pneumoniae_ATCC_43816_KPPR1_CP009208_1.fa	Klebsiella_pneumoniae_subsp_pneumoniae_ATCC_43816_KPPR1_CP009208_1.fa	5374833	0	0.9999998	0.9999998	1.0	5374834	5374834	0.9999998139477424	19
Klebsiella_pneumoniae_subsp_pneumoniae_ATCC_43816_KPPR1_CP009208_1.fa	community1a_seed1_rep2.subsample3.bin.10.fa	5054845	206	0.98655856	0.94046533	0.99995923	5123715	5374834	0.9865585810295849	19
community1a_seed1_rep2.subsample3.bin.10.fa	Klebsiella_pneumoniae_subsp_pneumoniae_ATCC_43816_KPPR1_CP009208_1.fa	5054834	206	0.9404633	0.9865564	0.99995923	5374834	5123715	0.9865564341498307	19
community1a_seed1_rep2.subsample3.bin.10.fa	community1a_seed1_rep2.subsample3.bin.10.fa	5123685	0	0.99999416	0.99999416	1.0	5123715	5123715	0.9999941448733976	19
Mycoplasma_pneumoniae_C267_NZ_CP014267_1.fa	Mycoplasma_pneumoniae_C267_NZ_CP014267_1.fa	816497	0	0.99999875	0.99999875	1.0	816498	816498	0.9999987752572572	5
Mycoplasma_pneumoniae_C267_NZ_CP014267_1.fa	community1a_seed1_rep2.subsample3.bin.21.fa	776461	76	10008881	0.950965	0.9999021	775772	816498	1.00089e+16	5
community1a_seed1_rep2.subsample3.bin.21.fa	Mycoplasma_pneumoniae_C267_NZ_CP014267_1.fa	776480	76	0.95098823	10009127	0.9999021	816498	775772	1.00091e+16	5
community1a_seed1_rep2.subsample3.bin.21.fa	community1a_seed1_rep2.subsample3.bin.21.fa	775537	0	0.9996971	0.9996971	1.0	775772	775772	0.9996970759449941	5
Pseudomonas_aeruginosa_B10W_NZ_CP017969_1.fa	Pseudomonas_aeruginosa_B10W_NZ_CP017969_1.fa	6723377	0	0.9999999	0.9999999	1.0	6723378	6723378	0.9999998512652419	20
Pseudomonas_aeruginosa_B10W_NZ_CP017969_1.fa	community1a_seed1_rep2.subsample3.bin.12.fa	6028966	165	10003438	0.8967168	0.99997264	6026894	6723378	1.00034e+16	20
community1a_seed1_rep2.subsample3.bin.12.fa	Pseudomonas_aeruginosa_B10W_NZ_CP017969_1.fa	6028966	165	0.8967168	10003438	0.99997264	6723378	6026894	1.00034e+16	20
community1a_seed1_rep2.subsample3.bin.12.fa	community1a_seed1_rep2.subsample3.bin.12.fa	6026854	0	0.9999934	0.9999934	1.0	6026894	6026894	0.9999933630822112	20
Salinispora_tropica_CNB-440_NC_009380_1.fa	Salinispora_tropica_CNB-440_NC_009380_1.fa	5183330	0	0.9999998	0.9999998	1.0	5183331	5183331	0.9999998070738682	15
Salinispora_tropica_CNB-440_NC_009380_1.fa	community1a_seed1_rep2.subsample3.bin.6.fa	5100796	102	0.99997765	0.98407686	0.99998003	5100910	5183331	0.999977651046578	15
community1a_seed1_rep2.subsample3.bin.6.fa	Salinispora_tropica_CNB-440_NC_009380_1.fa	5100886	171	0.9840942	0.9999953	0.9999665	5183331	5100910	0.9999952949571743	15
community1a_seed1_rep2.subsample3.bin.6.fa	community1a_seed1_rep2.subsample3.bin.6.fa	5100648	0	0.9999486	0.9999486	1.0	5100910	5100910	0.9999486366158196	15
Salmonella_enterica_subsp_enterica_serovar_Typhimurium_Salmonella_typhimurium_81741_CP019442_1.fa	Salmonella_enterica_subsp_enterica_serovar_Typhimurium_Salmonella_typhimurium_81741_CP019442_1.fa	4974855	0	0.9999998	0.9999998	1.0	4974856	4974856	0.9999997989891567	16
Salmonella_enterica_subsp_enterica_serovar_Typhimurium_Salmonella_typhimurium_81741_CP019442_1.fa	community1a_seed1_rep2.subsample3.bin.14.fa	4799762	158	0.98286957	0.96480423	0.9999671	4883417	4974856	0.982869576773804	16
community1a_seed1_rep2.subsample3.bin.14.fa	Salmonella_enterica_subsp_enterica_serovar_Typhimurium_Salmonella_typhimurium_81741_CP019442_1.fa	4799764	158	0.9648046	0.98287	0.9999671	4974856	4883417	0.9828699863231012	16
community1a_seed1_rep2.subsample3.bin.14.fa	community1a_seed1_rep2.subsample3.bin.14.fa	4883272	0	0.9999703	0.9999703	1.0	4883417	4883417	0.9999703076759572	16
Staphylococcus_aureus_abscesswound_isolate_NZ_CP007690_1.fa	Staphylococcus_aureus_abscesswound_isolate_NZ_CP007690_1.fa	2872915	0	0.99999964	0.99999964	1.0	2872916	2872916	0.9999996519216016	7
Staphylococcus_aureus_abscesswound_isolate_NZ_CP007690_1.fa	community1a_seed1_rep2.subsample3.bin.19.fa	2837080	25	0.99993515	0.98752624	0.9999912	2837264	2872916	0.9999351487912299	7
community1a_seed1_rep2.subsample3.bin.19.fa	Staphylococcus_aureus_abscesswound_isolate_NZ_CP007690_1.fa	2837076	25	0.98752487	0.9999337	0.9999912	2872916	2837264	0.9999337389823435	7
community1a_seed1_rep2.subsample3.bin.19.fa	community1a_seed1_rep2.subsample3.bin.19.fa	2837140	0	0.9999563	0.9999563	1.0	2837264	2837264	0.9999562959245245	7
Streptomyces_coelicolor_A32_NC_003888_3.fa	Streptomyces_coelicolor_A32_NC_003888_3.fa	8667506	0	0.9999999	0.9999999	1.0	8667507	8667507	0.9999998846265714	14
Streptomyces_coelicolor_A32_NC_003888_3.fa	community1a_seed1_rep2.subsample3.bin.9.fa	8526410	370	1000201	0.98372114	0.9999566	8524697	8667507	1.0002e+16	14
community1a_seed1_rep2.subsample3.bin.9.fa	Streptomyces_coelicolor_A32_NC_003888_3.fa	8526400	370	0.98372	10001998	0.9999566	8667507	8524697	1.0002e+16	14
community1a_seed1_rep2.subsample3.bin.9.fa	community1a_seed1_rep2.subsample3.bin.9.fa	8524533	0	0.99998075	0.99998075	1.0	8524697	8524697	0.9999807617795682	14
community1a_seed1_rep2.subsample3.bin.11.fa	community1a_seed1_rep2.subsample3.bin.11.fa	1136326	0	0.9998979	0.9998979	1.0	1136442	1136442	0.9998979270389514	11
community1a_seed1_rep2.subsample3.bin.22.fa	community1a_seed1_rep2.subsample3.bin.22.fa	593783	0	0.99988383	0.99988383	1.0	593852	593852	0.9998838094340003	10
community1a_seed1_rep2.subsample3.bin.5.fa	community1a_seed1_rep2.subsample3.bin.5.fa	501243	0	0.99998605	0.99998605	1.0	501250	501250	0.9999860349127182	21

## Sheet: rep2
querry	reference	alignment_length	similarity_errors	ref_coverage	querry_coverage	ani	reference_length	querry_length	alignment_coverage	primary_cluster
Acinetobacter_baumannii_XH386_CP010779_1.fa	Acinetobacter_baumannii_XH386_CP010779_1.fa	4087342	0	0.99999976	0.99999976	1.0	4087343	4087343	0.9999997553422847	5
Acinetobacter_baumannii_XH386_CP010779_1.fa	community1a_seed1_rep2.subsample2.bin.5.fa	3878444	132	10006032	0.9488912	0.99996597	3876106	4087343	1.0006e+16	5
community1a_seed1_rep2.subsample2.bin.5.fa	Acinetobacter_baumannii_XH386_CP010779_1.fa	3878534	186	0.9489133	10006264	0.999952	4087343	3876106	1.00063e+16	5
community1a_seed1_rep2.subsample2.bin.5.fa	community1a_seed1_rep2.subsample2.bin.5.fa	3875859	0	0.9999363	0.9999363	1.0	3876106	3876106	0.999936276252507	5
Bacillus_amyloliquefaciens_DSM_7__ATCC_23350_NC_014551_1.fa	Bacillus_amyloliquefaciens_DSM_7__ATCC_23350_NC_014551_1.fa	3980198	0	0.99999976	0.99999976	1.0	3980199	3980199	0.9999997487562807	9
Bacillus_amyloliquefaciens_DSM_7__ATCC_23350_NC_014551_1.fa	Bacillus_amyloliquefaciens_MT45_NZ_CP011252_1.fa	3623858	55793	0.9297854	0.91047156	0.984604	3897521	3980199	0.9297853686997453	9
Bacillus_amyloliquefaciens_DSM_7__ATCC_23350_NC_014551_1.fa	Bacillus_velezensis_FZB42_NC_009725_1.fa	3411025	194869	0.8704728	0.8569986	0.94287086	3918589	3980199	0.8704727645588757	9
Bacillus_amyloliquefaciens_DSM_7__ATCC_23350_NC_014551_1.fa	community1a_seed1_rep2.subsample2.bin.1.fa	3027319	170539	0.7673077	0.7605949	0.94366664	3945378	3980199	0.7673077205783577	9
Bacillus_amyloliquefaciens_DSM_7__ATCC_23350_NC_014551_1.fa	community1a_seed1_rep2.subsample2.bin.2.fa	1456076	9685	0.96664387	0.36582994	0.99334854	1506321	3980199	0.9666438959557757	9
Bacillus_amyloliquefaciens_MT45_NZ_CP011252_1.fa	Bacillus_amyloliquefaciens_DSM_7__ATCC_23350_NC_014551_1.fa	3624348	55833	0.91059464	0.9299111	0.984595	3980199	3897521	0.929911089638773	9
Bacillus_amyloliquefaciens_MT45_NZ_CP011252_1.fa	Bacillus_amyloliquefaciens_MT45_NZ_CP011252_1.fa	3897520	0	0.99999976	0.99999976	1.0	3897521	3897521	0.9999997434266551	9
Bacillus_amyloliquefaciens_MT45_NZ_CP011252_1.fa	Bacillus_velezensis_FZB42_NC_009725_1.fa	3502605	200108	0.8938434	0.8986751	0.9428688	3918589	3897521	0.89867508090399	9
Bacillus_amyloliquefaciens_MT45_NZ_CP011252_1.fa	community1a_seed1_rep2.subsample2.bin.1.fa	3082845	169883	0.7813814	0.79097587	0.9448941	3945378	3897521	0.790975853625933	9
Bacillus_amyloliquefaciens_MT45_NZ_CP011252_1.fa	community1a_seed1_rep2.subsample2.bin.2.fa	1458230	11657	0.96807384	0.37414294	0.99200606	1506321	3897521	0.9680738700449638	9
Bacillus_velezensis_FZB42_NC_009725_1.fa	Bacillus_amyloliquefaciens_DSM_7__ATCC_23350_NC_014551_1.fa	3411206	194843	0.8570441	0.870519	0.94288146	3980199	3918589	0.8705189546543411	9
Bacillus_velezensis_FZB42_NC_009725_1.fa	Bacillus_amyloliquefaciens_MT45_NZ_CP011252_1.fa	3496689	199932	0.8971572	0.8923337	0.94282246	3897521	3918589	0.8971571929952398	9
Bacillus_velezensis_FZB42_NC_009725_1.fa	Bacillus_velezensis_FZB42_NC_009725_1.fa	3918588	0	0.99999976	0.99999976	1.0	3918589	3918589	0.9999997448061024	9
Bacillus_velezensis_FZB42_NC_009725_1.fa	community1a_seed1_rep2.subsample2.bin.1.fa	3353625	8803	0.8500136	0.85582465	0.9973751	3945378	3918589	0.855824634836672	9
Bacillus_velezensis_FZB42_NC_009725_1.fa	community1a_seed1_rep2.subsample2.bin.2.fa	1416442	79382	0.9403321	0.36146736	0.94395673	1506321	3918589	0.9403321071670646	9
community1a_seed1_rep2.subsample2.bin.1.fa	Bacillus_amyloliquefaciens_DSM_7__ATCC_23350_NC_014551_1.fa	3027177	170128	0.7605592	0.76727176	0.9437998	3980199	3945378	0.7672717290966797	9
community1a_seed1_rep2.subsample2.bin.1.fa	Bacillus_amyloliquefaciens_MT45_NZ_CP011252_1.fa	3082157	169514	0.7907993	0.781207	0.9450015	3897521	3945378	0.7907993311646043	9
community1a_seed1_rep2.subsample2.bin.1.fa	Bacillus_velezensis_FZB42_NC_009725_1.fa	3353556	8803	0.855807	0.84999615	0.997375	3918589	3945378	0.8558070264577378	9
community1a_seed1_rep2.subsample2.bin.1.fa	community1a_seed1_rep2.subsample2.bin.1.fa	3944786	0	0.99985	0.99985	1.0	3945378	3945378	0.999849951005962	9
community1a_seed1_rep2.subsample2.bin.1.fa	community1a_seed1_rep2.subsample2.bin.2.fa	1305239	74994	0.8665079	0.33082736	0.94254386	1506321	3945378	0.8665078691726398	9
community1a_seed1_rep2.subsample2.bin.2.fa	Bacillus_amyloliquefaciens_DSM_7__ATCC_23350_NC_014551_1.fa	1456250	9735	0.36587366	0.9667594	0.99331504	3980199	1506321	0.966759409183036	9
community1a_seed1_rep2.subsample2.bin.2.fa	Bacillus_amyloliquefaciens_MT45_NZ_CP011252_1.fa	1458375	11724	0.37418014	0.9681701	0.99196094	3897521	1506321	0.9681701310676808	9
community1a_seed1_rep2.subsample2.bin.2.fa	Bacillus_velezensis_FZB42_NC_009725_1.fa	1416353	79375	0.36144465	0.94027305	0.94395816	3918589	1506321	0.9402730228151901	9
community1a_seed1_rep2.subsample2.bin.2.fa	community1a_seed1_rep2.subsample2.bin.1.fa	1307814	75446	0.33148003	0.86821735	0.94231135	3945378	1506321	0.8682173321622682	9
community1a_seed1_rep2.subsample2.bin.2.fa	community1a_seed1_rep2.subsample2.bin.2.fa	1501039	0	0.99649346	0.99649346	1.0	1506321	1506321	0.9964934432966147	9
Bacillus_cereus_ATCC_14579_NC_004722_1.fa	Bacillus_cereus_ATCC_14579_NC_004722_1.fa	5411808	0	0.9999998	0.9999998	1.0	5411809	5411809	0.9999998152189037	13
Bacillus_cereus_ATCC_14579_NC_004722_1.fa	community1a_seed1_rep2.subsample2.bin.4.fa	5272621	146	10039002	0.9742807	0.9999723	5252137	5411809	1.0039e+16	13
community1a_seed1_rep2.subsample2.bin.4.fa	Bacillus_cereus_ATCC_14579_NC_004722_1.fa	5272566	152	0.9742705	10038897	0.99997115	5411809	5252137	1.00389e+16	13
community1a_seed1_rep2.subsample2.bin.4.fa	community1a_seed1_rep2.subsample2.bin.4.fa	5251906	0	0.999956	0.999956	1.0	5252137	5252137	0.999956017902808	13
Bacillus_subtilis_subsp_natto_CGMCC_2108_NZ_CP014471_1.fa	Bacillus_subtilis_subsp_natto_CGMCC_2108_NZ_CP014471_1.fa	4122153	0	0.99999976	0.99999976	1.0	4122154	4122154	0.9999997574083841	10
Bacillus_subtilis_subsp_natto_CGMCC_2108_NZ_CP014471_1.fa	Bacillus_subtilis_subsp_subtilis_str_168_NC_000964_3.fa	3635608	51798	0.86241645	0.881968	0.9857526	4215606	4122154	0.8819680196324543	10
Bacillus_subtilis_subsp_natto_CGMCC_2108_NZ_CP014471_1.fa	community1a_seed1_rep2.subsample2.bin.7.fa	2431132	16073	0.8787347	0.5897722	0.99338865	2766628	4122154	0.8787346907498949	10
Bacillus_subtilis_subsp_natto_CGMCC_2108_NZ_CP014471_1.fa	community1a_seed1_rep2.subsample2.bin.unbinned.fa	1392041	44099	0.28212428	0.33769748	0.9683206	4934141	4122154	0.3376974756401629	10
Bacillus_subtilis_subsp_subtilis_str_168_NC_000964_3.fa	Bacillus_subtilis_subsp_natto_CGMCC_2108_NZ_CP014471_1.fa	3637583	51941	0.8824471	0.86288494	0.985721	4122154	4215606	0.8824471380739293	10
Bacillus_subtilis_subsp_subtilis_str_168_NC_000964_3.fa	Bacillus_subtilis_subsp_subtilis_str_168_NC_000964_3.fa	4215605	0	0.99999976	0.99999976	1.0	4215606	4215606	0.9999997627861806	10
Bacillus_subtilis_subsp_subtilis_str_168_NC_000964_3.fa	community1a_seed1_rep2.subsample2.bin.7.fa	2433354	15582	0.8795378	0.5772252	0.9935965	2766628	4215606	0.879537834504675	10
Bacillus_subtilis_subsp_subtilis_str_168_NC_000964_3.fa	community1a_seed1_rep2.subsample2.bin.unbinned.fa	1404891	42996	0.2847286	0.33325955	0.9693955	4934141	4215606	0.3332595598355254	10
community1a_seed1_rep2.subsample2.bin.7.fa	Bacillus_subtilis_subsp_natto_CGMCC_2108_NZ_CP014471_1.fa	2427773	15415	0.58895737	0.87752056	0.99365056	4122154	2766628	0.8775205773960214	10
community1a_seed1_rep2.subsample2.bin.7.fa	Bacillus_subtilis_subsp_subtilis_str_168_NC_000964_3.fa	2432127	15458	0.57693416	0.87909436	0.99364424	4215606	2766628	0.8790943343304557	10
community1a_seed1_rep2.subsample2.bin.7.fa	community1a_seed1_rep2.subsample2.bin.7.fa	2752349	0	0.99483883	0.99483883	1.0	2766628	2766628	0.9948388435308253	10
community1a_seed1_rep2.subsample2.bin.7.fa	community1a_seed1_rep2.subsample2.bin.unbinned.fa	365734	33832	0.07412314	0.13219486	0.9074956	4934141	2766628	0.13219485959080873	10
community1a_seed1_rep2.subsample2.bin.unbinned.fa	Bacillus_subtilis_subsp_natto_CGMCC_2108_NZ_CP014471_1.fa	1364670	39133	0.3310575	0.27657703	0.9713242	4122154	4934141	0.33105750052035904	10
community1a_seed1_rep2.subsample2.bin.unbinned.fa	Bacillus_subtilis_subsp_subtilis_str_168_NC_000964_3.fa	1379318	38673	0.3271933	0.27954572	0.9719622	4215606	4934141	0.3271932908341055	10
community1a_seed1_rep2.subsample2.bin.unbinned.fa	community1a_seed1_rep2.subsample2.bin.7.fa	334228	31452	0.12080699	0.06773783	0.90589654	2766628	4934141	0.12080698959166176	10
community1a_seed1_rep2.subsample2.bin.unbinned.fa	community1a_seed1_rep2.subsample2.bin.unbinned.fa	4930393	0	0.9992404	0.9992404	1.0	4934141	4934141	0.9992403946299873	10
Bacteroides_fragilis_NCTC_9343_NC_003228_3.fa	Bacteroides_fragilis_NCTC_9343_NC_003228_3.fa	5205139	0	0.9999998	0.9999998	1.0	5205140	5205140	0.9999998078822088	4
Bacteroides_fragilis_NCTC_9343_NC_003228_3.fa	community1a_seed1_rep2.subsample2.bin.16.fa	5119965	3	0.99999726	0.9836364	0.9999994	5119979	5205140	0.9999972656137848	4
community1a_seed1_rep2.subsample2.bin.16.fa	Bacteroides_fragilis_NCTC_9343_NC_003228_3.fa	5119965	3	0.9836364	0.99999726	0.9999994	5205140	5119979	0.9999972656137848	4
community1a_seed1_rep2.subsample2.bin.16.fa	community1a_seed1_rep2.subsample2.bin.16.fa	5119965	0	0.99999726	0.99999726	1.0	5119979	5119979	0.9999972656137848	4
Bifidobacterium_choerinum_FMB-1_CP018044_1.fa	Bifidobacterium_choerinum_FMB-1_CP018044_1.fa	2246281	0	0.9999996	0.9999996	1.0	2246282	2246282	0.9999995548199202	2
Bifidobacterium_choerinum_FMB-1_CP018044_1.fa	community1a_seed1_rep2.subsample2.bin.17.fa	1577523	77	0.999917	0.70228183	0.9999512	1577654	2246282	0.9999169653168566	2
community1a_seed1_rep2.subsample2.bin.17.fa	Bifidobacterium_choerinum_FMB-1_CP018044_1.fa	1577523	77	0.70228183	0.999917	0.9999512	2246282	1577654	0.9999169653168566	2
community1a_seed1_rep2.subsample2.bin.17.fa	community1a_seed1_rep2.subsample2.bin.17.fa	1577525	0	0.9999182	0.9999182	1.0	1577654	1577654	0.9999182330219427	2
Clostridium_perfringens_ATCC_13124_NC_008261_1.fa	Clostridium_perfringens_ATCC_13124_NC_008261_1.fa	3256682	0	0.9999997	0.9999997	1.0	3256683	3256683	0.999999692939104	1
Clostridium_perfringens_ATCC_13124_NC_008261_1.fa	community1a_seed1_rep2.subsample2.bin.15.fa	3195889	18	10002122	0.98133254	0.9999944	3195211	3256683	1.00021e+16	1
community1a_seed1_rep2.subsample2.bin.15.fa	Clostridium_perfringens_ATCC_13124_NC_008261_1.fa	3195891	18	0.98133314	10002128	0.9999944	3256683	3195211	1.00021e+16	1
community1a_seed1_rep2.subsample2.bin.15.fa	community1a_seed1_rep2.subsample2.bin.15.fa	3195194	0	0.9999947	0.9999947	1.0	3195211	3195211	0.9999946795375955	1
Enterobacter_cloacae_EN3600_CP035633_1.fa	Enterobacter_cloacae_EN3600_CP035633_1.fa	4824513	0	0.9999998	0.9999998	1.0	4824514	4824514	0.9999997927252362	19
Enterobacter_cloacae_EN3600_CP035633_1.fa	community1a_seed1_rep2.subsample2.bin.6.fa	4603615	849	0.98733896	0.9542132	0.9998156	4662649	4824514	0.9873389568890989	19
community1a_seed1_rep2.subsample2.bin.6.fa	Enterobacter_cloacae_EN3600_CP035633_1.fa	4603542	849	0.95419806	0.9873233	0.9998156	4824514	4662649	0.9873233005529689	19
community1a_seed1_rep2.subsample2.bin.6.fa	community1a_seed1_rep2.subsample2.bin.6.fa	4662493	0	0.99996656	0.99996656	1.0	4662649	4662649	0.9999665426241606	19
Enterococcus_faecium_Ef_aus00233_LT598663_1.fa	Enterococcus_faecium_Ef_aus00233_LT598663_1.fa	2888086	0	0.99999964	0.99999964	1.0	2888087	2888087	0.9999996537500428	14
Enterococcus_faecium_Ef_aus00233_LT598663_1.fa	community1a_seed1_rep2.subsample2.bin.13.fa	2580478	10	0.9985427	0.8934904	0.9999961	2584244	2888087	0.99854270726758	14
community1a_seed1_rep2.subsample2.bin.13.fa	Enterococcus_faecium_Ef_aus00233_LT598663_1.fa	2580484	11	0.89349246	0.99854505	0.9999957	2888087	2584244	0.9985450290297665	14
community1a_seed1_rep2.subsample2.bin.13.fa	community1a_seed1_rep2.subsample2.bin.13.fa	2583972	0	0.99989474	0.99989474	1.0	2584244	2584244	0.9998947467808768	14
Escherichia_coli_str_K-12_substr_MG1655_NC_000913_3.fa	Escherichia_coli_str_K-12_substr_MG1655_NC_000913_3.fa	4641651	0	0.99999976	0.99999976	1.0	4641652	4641652	0.9999997845594629	18
Escherichia_coli_str_K-12_substr_MG1655_NC_000913_3.fa	community1a_seed1_rep2.subsample2.bin.20.fa	4328153	47	0.9989655	0.9324596	0.99998915	4332635	4641652	0.9989655255981637	18
community1a_seed1_rep2.subsample2.bin.20.fa	Escherichia_coli_str_K-12_substr_MG1655_NC_000913_3.fa	4328154	47	0.93245983	0.99896574	0.99998915	4641652	4332635	0.9989657564045898	18
community1a_seed1_rep2.subsample2.bin.20.fa	community1a_seed1_rep2.subsample2.bin.20.fa	4332369	0	0.9999386	0.9999386	1.0	4332635	4332635	0.999938605490654	18
Fusobacterium_nucleatum_subsp_nucleatum_ATCC_25586_AE009951_2.fa	Fusobacterium_nucleatum_subsp_nucleatum_ATCC_25586_AE009951_2.fa	2174499	1	0.9999995	0.9999995	0.9999995	2174500	2174500	0.9999995401241665	7
Fusobacterium_nucleatum_subsp_nucleatum_ATCC_25586_AE009951_2.fa	community1a_seed1_rep2.subsample2.bin.22.fa	2091252	36	0.9994012	0.96171623	0.9999828	2092505	2174500	0.9994011961739637	7
community1a_seed1_rep2.subsample2.bin.22.fa	Fusobacterium_nucleatum_subsp_nucleatum_ATCC_25586_AE009951_2.fa	2091242	36	0.96171165	0.99939644	0.9999828	2174500	2092505	0.9993964172128621	7
community1a_seed1_rep2.subsample2.bin.22.fa	community1a_seed1_rep2.subsample2.bin.22.fa	2092373	0	0.99993694	0.99993694	1.0	2092505	2092505	0.9999369177134583	7
Klebsiella_pneumoniae_subsp_pneumoniae_ATCC_43816_KPPR1_CP009208_1.fa	Klebsiella_pneumoniae_subsp_pneumoniae_ATCC_43816_KPPR1_CP009208_1.fa	5374833	0	0.9999998	0.9999998	1.0	5374834	5374834	0.9999998139477424	20
Klebsiella_pneumoniae_subsp_pneumoniae_ATCC_43816_KPPR1_CP009208_1.fa	community1a_seed1_rep2.subsample2.bin.19.fa	5054845	206	0.98655856	0.94046533	0.99995923	5123715	5374834	0.9865585810295849	20
community1a_seed1_rep2.subsample2.bin.19.fa	Klebsiella_pneumoniae_subsp_pneumoniae_ATCC_43816_KPPR1_CP009208_1.fa	5054834	206	0.9404633	0.9865564	0.99995923	5374834	5123715	0.9865564341498307	20
community1a_seed1_rep2.subsample2.bin.19.fa	community1a_seed1_rep2.subsample2.bin.19.fa	5123685	0	0.99999416	0.99999416	1.0	5123715	5123715	0.9999941448733976	20
Mycoplasma_pneumoniae_C267_NZ_CP014267_1.fa	Mycoplasma_pneumoniae_C267_NZ_CP014267_1.fa	816497	0	0.99999875	0.99999875	1.0	816498	816498	0.9999987752572572	6
Mycoplasma_pneumoniae_C267_NZ_CP014267_1.fa	community1a_seed1_rep2.subsample2.bin.18.fa	776461	76	10008881	0.950965	0.9999021	775772	816498	1.00089e+16	6
community1a_seed1_rep2.subsample2.bin.18.fa	Mycoplasma_pneumoniae_C267_NZ_CP014267_1.fa	776480	76	0.95098823	10009127	0.9999021	816498	775772	1.00091e+16	6
community1a_seed1_rep2.subsample2.bin.18.fa	community1a_seed1_rep2.subsample2.bin.18.fa	775537	0	0.9996971	0.9996971	1.0	775772	775772	0.9996970759449941	6
Pseudomonas_aeruginosa_B10W_NZ_CP017969_1.fa	Pseudomonas_aeruginosa_B10W_NZ_CP017969_1.fa	6723377	0	0.9999999	0.9999999	1.0	6723378	6723378	0.9999998512652419	21
Pseudomonas_aeruginosa_B10W_NZ_CP017969_1.fa	community1a_seed1_rep2.subsample2.bin.9.fa	6028966	165	10003438	0.8967168	0.99997264	6026894	6723378	1.00034e+16	21
community1a_seed1_rep2.subsample2.bin.9.fa	Pseudomonas_aeruginosa_B10W_NZ_CP017969_1.fa	6028966	165	0.8967168	10003438	0.99997264	6723378	6026894	1.00034e+16	21
community1a_seed1_rep2.subsample2.bin.9.fa	community1a_seed1_rep2.subsample2.bin.9.fa	6026854	0	0.9999934	0.9999934	1.0	6026894	6026894	0.9999933630822112	21
Salinispora_tropica_CNB-440_NC_009380_1.fa	Salinispora_tropica_CNB-440_NC_009380_1.fa	5183330	0	0.9999998	0.9999998	1.0	5183331	5183331	0.9999998070738682	16
Salinispora_tropica_CNB-440_NC_009380_1.fa	community1a_seed1_rep2.subsample2.bin.10.fa	5100796	102	0.99997765	0.98407686	0.99998003	5100910	5183331	0.999977651046578	16
community1a_seed1_rep2.subsample2.bin.10.fa	Salinispora_tropica_CNB-440_NC_009380_1.fa	5100886	171	0.9840942	0.9999953	0.9999665	5183331	5100910	0.9999952949571743	16
community1a_seed1_rep2.subsample2.bin.10.fa	community1a_seed1_rep2.subsample2.bin.10.fa	5100648	0	0.9999486	0.9999486	1.0	5100910	5100910	0.9999486366158196	16
Salmonella_enterica_subsp_enterica_serovar_Typhimurium_Salmonella_typhimurium_81741_CP019442_1.fa	Salmonella_enterica_subsp_enterica_serovar_Typhimurium_Salmonella_typhimurium_81741_CP019442_1.fa	4974855	0	0.9999998	0.9999998	1.0	4974856	4974856	0.9999997989891567	17
Salmonella_enterica_subsp_enterica_serovar_Typhimurium_Salmonella_typhimurium_81741_CP019442_1.fa	community1a_seed1_rep2.subsample2.bin.11.fa	4799762	158	0.98286957	0.96480423	0.9999671	4883417	4974856	0.982869576773804	17
community1a_seed1_rep2.subsample2.bin.11.fa	Salmonella_enterica_subsp_enterica_serovar_Typhimurium_Salmonella_typhimurium_81741_CP019442_1.fa	4799764	158	0.9648046	0.98287	0.9999671	4974856	4883417	0.9828699863231012	17
community1a_seed1_rep2.subsample2.bin.11.fa	community1a_seed1_rep2.subsample2.bin.11.fa	4883272	0	0.9999703	0.9999703	1.0	4883417	4883417	0.9999703076759572	17
Staphylococcus_aureus_abscesswound_isolate_NZ_CP007690_1.fa	Staphylococcus_aureus_abscesswound_isolate_NZ_CP007690_1.fa	2872915	0	0.99999964	0.99999964	1.0	2872916	2872916	0.9999996519216016	8
Staphylococcus_aureus_abscesswound_isolate_NZ_CP007690_1.fa	community1a_seed1_rep2.subsample2.bin.21.fa	2837080	25	0.99993515	0.98752624	0.9999912	2837264	2872916	0.9999351487912299	8
community1a_seed1_rep2.subsample2.bin.21.fa	Staphylococcus_aureus_abscesswound_isolate_NZ_CP007690_1.fa	2837076	25	0.98752487	0.9999337	0.9999912	2872916	2837264	0.9999337389823435	8
community1a_seed1_rep2.subsample2.bin.21.fa	community1a_seed1_rep2.subsample2.bin.21.fa	2837140	0	0.9999563	0.9999563	1.0	2837264	2837264	0.9999562959245245	8
Streptomyces_coelicolor_A32_NC_003888_3.fa	Streptomyces_coelicolor_A32_NC_003888_3.fa	8667506	0	0.9999999	0.9999999	1.0	8667507	8667507	0.9999998846265714	15
Streptomyces_coelicolor_A32_NC_003888_3.fa	community1a_seed1_rep2.subsample2.bin.8.fa	8531129	370	10002007	0.9842656	0.9999566	8529417	8667507	1.0002e+16	15
community1a_seed1_rep2.subsample2.bin.8.fa	Streptomyces_coelicolor_A32_NC_003888_3.fa	8531119	370	0.98426443	10001996	0.9999566	8667507	8529417	1000199544705100	15
community1a_seed1_rep2.subsample2.bin.8.fa	community1a_seed1_rep2.subsample2.bin.8.fa	8529252	0	0.9999806	0.9999806	1.0	8529417	8529417	0.9999806551842875	15
community1a_seed1_rep2.subsample2.bin.12.fa	community1a_seed1_rep2.subsample2.bin.12.fa	1138542	0	0.999899	0.999899	1.0	1138657	1138657	0.9998990038264376	11
community1a_seed1_rep2.subsample2.bin.14.fa	community1a_seed1_rep2.subsample2.bin.14.fa	493503	0	0.9999696	0.9999696	1.0	493518	493518	0.9999696059718186	3
community1a_seed1_rep2.subsample2.bin.23.fa	community1a_seed1_rep2.subsample2.bin.23.fa	446766	0	0.9998657	0.9998657	1.0	446826	446826	0.9998657195418351	12
community1a_seed1_rep2.subsample2.bin.3.fa	community1a_seed1_rep2.subsample2.bin.3.fa	501243	0	0.99998605	0.99998605	1.0	501250	501250	0.9999860349127182	22

## Sheet: rep1
querry	reference	alignment_length	similarity_errors	ref_coverage	querry_coverage	ani	reference_length	querry_length	alignment_coverage	primary_cluster
Acinetobacter_baumannii_XH386_CP010779_1.fa	Acinetobacter_baumannii_XH386_CP010779_1.fa	4087342	0	0.99999976	0.99999976	1.0	4087343	4087343	0.9999997553422847	4
Acinetobacter_baumannii_XH386_CP010779_1.fa	community1a_seed1_rep2.subsample1.bin.2.fa	3878444	132	10006032	0.9488912	0.99996597	3876106	4087343	1.0006e+16	4
community1a_seed1_rep2.subsample1.bin.2.fa	Acinetobacter_baumannii_XH386_CP010779_1.fa	3878534	186	0.9489133	10006264	0.999952	4087343	3876106	1.00063e+16	4
community1a_seed1_rep2.subsample1.bin.2.fa	community1a_seed1_rep2.subsample1.bin.2.fa	3875859	0	0.9999363	0.9999363	1.0	3876106	3876106	0.999936276252507	4
Bacillus_amyloliquefaciens_DSM_7__ATCC_23350_NC_014551_1.fa	Bacillus_amyloliquefaciens_DSM_7__ATCC_23350_NC_014551_1.fa	3980198	0	0.99999976	0.99999976	1.0	3980199	3980199	0.9999997487562807	8
Bacillus_amyloliquefaciens_DSM_7__ATCC_23350_NC_014551_1.fa	Bacillus_amyloliquefaciens_MT45_NZ_CP011252_1.fa	3623858	55793	0.9297854	0.91047156	0.984604	3897521	3980199	0.9297853686997453	8
Bacillus_amyloliquefaciens_DSM_7__ATCC_23350_NC_014551_1.fa	Bacillus_velezensis_FZB42_NC_009725_1.fa	3411025	194869	0.8704728	0.8569986	0.94287086	3918589	3980199	0.8704727645588757	8
Bacillus_amyloliquefaciens_DSM_7__ATCC_23350_NC_014551_1.fa	community1a_seed1_rep2.subsample1.bin.1.fa	1482873	9681	0.96717143	0.37256253	0.99347144	1533206	3980199	0.9671714042340038	8
Bacillus_amyloliquefaciens_DSM_7__ATCC_23350_NC_014551_1.fa	community1a_seed1_rep2.subsample1.bin.17.fa	3027319	170539	0.7714418	0.7605949	0.94366664	3924235	3980199	0.7714418224188918	8
Bacillus_amyloliquefaciens_MT45_NZ_CP011252_1.fa	Bacillus_amyloliquefaciens_DSM_7__ATCC_23350_NC_014551_1.fa	3624348	55833	0.91059464	0.9299111	0.984595	3980199	3897521	0.929911089638773	8
Bacillus_amyloliquefaciens_MT45_NZ_CP011252_1.fa	Bacillus_amyloliquefaciens_MT45_NZ_CP011252_1.fa	3897520	0	0.99999976	0.99999976	1.0	3897521	3897521	0.9999997434266551	8
Bacillus_amyloliquefaciens_MT45_NZ_CP011252_1.fa	Bacillus_velezensis_FZB42_NC_009725_1.fa	3502605	200108	0.8938434	0.8986751	0.9428688	3918589	3897521	0.89867508090399	8
Bacillus_amyloliquefaciens_MT45_NZ_CP011252_1.fa	community1a_seed1_rep2.subsample1.bin.1.fa	1485002	11872	0.96856	0.38101193	0.9920054	1533206	3897521	0.9685599978085137	8
Bacillus_amyloliquefaciens_MT45_NZ_CP011252_1.fa	community1a_seed1_rep2.subsample1.bin.17.fa	3082202	169760	0.78542745	0.7908109	0.9449225	3924235	3897521	0.7908108769651273	8
Bacillus_velezensis_FZB42_NC_009725_1.fa	Bacillus_amyloliquefaciens_DSM_7__ATCC_23350_NC_014551_1.fa	3411206	194843	0.8570441	0.870519	0.94288146	3980199	3918589	0.8705189546543411	8
Bacillus_velezensis_FZB42_NC_009725_1.fa	Bacillus_amyloliquefaciens_MT45_NZ_CP011252_1.fa	3496689	199932	0.8971572	0.8923337	0.94282246	3897521	3918589	0.8971571929952398	8
Bacillus_velezensis_FZB42_NC_009725_1.fa	Bacillus_velezensis_FZB42_NC_009725_1.fa	3918588	0	0.99999976	0.99999976	1.0	3918589	3918589	0.9999997448061024	8
Bacillus_velezensis_FZB42_NC_009725_1.fa	community1a_seed1_rep2.subsample1.bin.1.fa	1442391	80642	0.9407679	0.36808938	0.94409144	1533206	3918589	0.9407679072479497	8
Bacillus_velezensis_FZB42_NC_009725_1.fa	community1a_seed1_rep2.subsample1.bin.17.fa	3353625	8803	0.85459334	0.85582465	0.9973751	3924235	3918589	0.855824634836672	8
community1a_seed1_rep2.subsample1.bin.1.fa	Bacillus_amyloliquefaciens_DSM_7__ATCC_23350_NC_014551_1.fa	1483004	9726	0.37259543	0.96725684	0.9934417	3980199	1533206	0.9672568461120032	8
community1a_seed1_rep2.subsample1.bin.1.fa	Bacillus_amyloliquefaciens_MT45_NZ_CP011252_1.fa	1485183	11943	0.38105837	0.96867806	0.99195856	3897521	1533206	0.9686780510903297	8
community1a_seed1_rep2.subsample1.bin.1.fa	Bacillus_velezensis_FZB42_NC_009725_1.fa	1442332	80635	0.36807433	0.94072944	0.944094	3918589	1533206	0.9407294257914461	8
community1a_seed1_rep2.subsample1.bin.1.fa	community1a_seed1_rep2.subsample1.bin.1.fa	1527817	0	0.9964851	0.9964851	1.0	1533206	1533206	0.9964851428966492	8
community1a_seed1_rep2.subsample1.bin.1.fa	community1a_seed1_rep2.subsample1.bin.17.fa	1333925	76706	0.33991975	0.8700233	0.942496	3924235	1533206	0.8700233367205712	8
community1a_seed1_rep2.subsample1.bin.17.fa	Bacillus_amyloliquefaciens_DSM_7__ATCC_23350_NC_014551_1.fa	3027177	170128	0.7605592	0.77140564	0.9437998	3980199	3924235	0.7714056370222476	8
community1a_seed1_rep2.subsample1.bin.17.fa	Bacillus_amyloliquefaciens_MT45_NZ_CP011252_1.fa	3082157	169514	0.7907993	0.785416	0.9450015	3897521	3924235	0.7907993311646043	8
community1a_seed1_rep2.subsample1.bin.17.fa	Bacillus_velezensis_FZB42_NC_009725_1.fa	3353556	8803	0.855807	0.85457575	0.997375	3918589	3924235	0.8558070264577378	8
community1a_seed1_rep2.subsample1.bin.17.fa	community1a_seed1_rep2.subsample1.bin.1.fa	1331320	76254	0.8683243	0.33925593	0.94272304	1533206	3924235	0.8683242825817274	8
community1a_seed1_rep2.subsample1.bin.17.fa	community1a_seed1_rep2.subsample1.bin.17.fa	3923651	0	0.99985117	0.99985117	1.0	3924235	3924235	0.9998511811856323	8
Bacillus_cereus_ATCC_14579_NC_004722_1.fa	Bacillus_cereus_ATCC_14579_NC_004722_1.fa	5411808	0	0.9999998	0.9999998	1.0	5411809	5411809	0.9999998152189037	12
Bacillus_cereus_ATCC_14579_NC_004722_1.fa	community1a_seed1_rep2.subsample1.bin.10.fa	5272621	146	10039002	0.9742807	0.9999723	5252137	5411809	1.0039e+16	12
community1a_seed1_rep2.subsample1.bin.10.fa	Bacillus_cereus_ATCC_14579_NC_004722_1.fa	5272566	152	0.9742705	10038897	0.99997115	5411809	5252137	1.00389e+16	12
community1a_seed1_rep2.subsample1.bin.10.fa	community1a_seed1_rep2.subsample1.bin.10.fa	5251906	0	0.999956	0.999956	1.0	5252137	5252137	0.999956017902808	12
Bacillus_subtilis_subsp_natto_CGMCC_2108_NZ_CP014471_1.fa	Bacillus_subtilis_subsp_natto_CGMCC_2108_NZ_CP014471_1.fa	4122153	0	0.99999976	0.99999976	1.0	4122154	4122154	0.9999997574083841	9
Bacillus_subtilis_subsp_natto_CGMCC_2108_NZ_CP014471_1.fa	Bacillus_subtilis_subsp_subtilis_str_168_NC_000964_3.fa	3635608	51798	0.86241645	0.881968	0.9857526	4215606	4122154	0.8819680196324543	9
Bacillus_subtilis_subsp_natto_CGMCC_2108_NZ_CP014471_1.fa	community1a_seed1_rep2.subsample1.bin.14.fa	2448344	16029	0.8894495	0.5939477	0.99345315	2752651	4122154	0.8894494797923892	9
Bacillus_subtilis_subsp_natto_CGMCC_2108_NZ_CP014471_1.fa	community1a_seed1_rep2.subsample1.bin.unbinned.fa	1391369	44090	0.28151825	0.33753446	0.9683118	4942376	4122154	0.3375344540742534	9
Bacillus_subtilis_subsp_subtilis_str_168_NC_000964_3.fa	Bacillus_subtilis_subsp_natto_CGMCC_2108_NZ_CP014471_1.fa	3637583	51941	0.8824471	0.86288494	0.985721	4122154	4215606	0.8824471380739293	9
Bacillus_subtilis_subsp_subtilis_str_168_NC_000964_3.fa	Bacillus_subtilis_subsp_subtilis_str_168_NC_000964_3.fa	4215605	0	0.99999976	0.99999976	1.0	4215606	4215606	0.9999997627861806	9
Bacillus_subtilis_subsp_subtilis_str_168_NC_000964_3.fa	community1a_seed1_rep2.subsample1.bin.14.fa	2448782	15618	0.8896086	0.58088493	0.9936221	2752651	4215606	0.8896085991286218	9
Bacillus_subtilis_subsp_subtilis_str_168_NC_000964_3.fa	community1a_seed1_rep2.subsample1.bin.unbinned.fa	1404345	43000	0.2841437	0.33313003	0.96938074	4942376	4215606	0.3331300410901778	9
community1a_seed1_rep2.subsample1.bin.14.fa	Bacillus_subtilis_subsp_natto_CGMCC_2108_NZ_CP014471_1.fa	2444966	15369	0.59312826	0.8882223	0.99371403	4122154	2752651	0.888222299158157	9
community1a_seed1_rep2.subsample1.bin.14.fa	Bacillus_subtilis_subsp_subtilis_str_168_NC_000964_3.fa	2447516	15485	0.58058465	0.88914865	0.9936732	4215606	2752651	0.8891486788554016	9
community1a_seed1_rep2.subsample1.bin.14.fa	community1a_seed1_rep2.subsample1.bin.14.fa	2738475	0	0.99485004	0.99485004	1.0	2752651	2752651	0.9948500554556317	9
community1a_seed1_rep2.subsample1.bin.14.fa	community1a_seed1_rep2.subsample1.bin.unbinned.fa	368519	33843	0.07456312	0.13387784	0.90816486	4942376	2752651	0.13387785084269674	9
community1a_seed1_rep2.subsample1.bin.unbinned.fa	Bacillus_subtilis_subsp_natto_CGMCC_2108_NZ_CP014471_1.fa	1363998	39124	0.33089447	0.2759802	0.9713167	4122154	4942376	0.33089447895444957	9
community1a_seed1_rep2.subsample1.bin.unbinned.fa	Bacillus_subtilis_subsp_subtilis_str_168_NC_000964_3.fa	1378772	38677	0.32706377	0.27896947	0.9719482	4215606	4942376	0.3270637720887578	9
community1a_seed1_rep2.subsample1.bin.unbinned.fa	community1a_seed1_rep2.subsample1.bin.14.fa	337798	31532	0.122717336	0.06834729	0.9066543	2752651	4942376	0.12271733685091209	9
community1a_seed1_rep2.subsample1.bin.unbinned.fa	community1a_seed1_rep2.subsample1.bin.unbinned.fa	4938624	0	0.9992409	0.9992409	1.0	4942376	4942376	0.9992408509591338	9
Bacteroides_fragilis_NCTC_9343_NC_003228_3.fa	Bacteroides_fragilis_NCTC_9343_NC_003228_3.fa	5205139	0	0.9999998	0.9999998	1.0	5205140	5205140	0.9999998078822088	3
Bacteroides_fragilis_NCTC_9343_NC_003228_3.fa	community1a_seed1_rep2.subsample1.bin.3.fa	5119965	3	0.99999726	0.9836364	0.9999994	5119979	5205140	0.9999972656137848	3
community1a_seed1_rep2.subsample1.bin.3.fa	Bacteroides_fragilis_NCTC_9343_NC_003228_3.fa	5119965	3	0.9836364	0.99999726	0.9999994	5205140	5119979	0.9999972656137848	3
community1a_seed1_rep2.subsample1.bin.3.fa	community1a_seed1_rep2.subsample1.bin.3.fa	5119965	0	0.99999726	0.99999726	1.0	5119979	5119979	0.9999972656137848	3
Bifidobacterium_choerinum_FMB-1_CP018044_1.fa	Bifidobacterium_choerinum_FMB-1_CP018044_1.fa	2246281	0	0.9999996	0.9999996	1.0	2246282	2246282	0.9999995548199202	2
Bifidobacterium_choerinum_FMB-1_CP018044_1.fa	community1a_seed1_rep2.subsample1.bin.8.fa	2071026	85	0.9999295	0.92197955	0.99995893	2071172	2246282	0.9999295085101575	2
community1a_seed1_rep2.subsample1.bin.8.fa	Bifidobacterium_choerinum_FMB-1_CP018044_1.fa	2071026	85	0.92197955	0.9999295	0.99995893	2246282	2071172	0.9999295085101575	2
community1a_seed1_rep2.subsample1.bin.8.fa	community1a_seed1_rep2.subsample1.bin.8.fa	2071028	0	0.9999305	0.9999305	1.0	2071172	2071172	0.9999304741470046	2
Clostridium_perfringens_ATCC_13124_NC_008261_1.fa	Clostridium_perfringens_ATCC_13124_NC_008261_1.fa	3256682	0	0.9999997	0.9999997	1.0	3256683	3256683	0.999999692939104	1
Clostridium_perfringens_ATCC_13124_NC_008261_1.fa	community1a_seed1_rep2.subsample1.bin.6.fa	3195889	18	10002122	0.98133254	0.9999944	3195211	3256683	1.00021e+16	1
community1a_seed1_rep2.subsample1.bin.6.fa	Clostridium_perfringens_ATCC_13124_NC_008261_1.fa	3195891	18	0.98133314	10002128	0.9999944	3256683	3195211	1.00021e+16	1
community1a_seed1_rep2.subsample1.bin.6.fa	community1a_seed1_rep2.subsample1.bin.6.fa	3195194	0	0.9999947	0.9999947	1.0	3195211	3195211	0.9999946795375955	1
Enterobacter_cloacae_EN3600_CP035633_1.fa	Enterobacter_cloacae_EN3600_CP035633_1.fa	4824513	0	0.9999998	0.9999998	1.0	4824514	4824514	0.9999997927252362	18
Enterobacter_cloacae_EN3600_CP035633_1.fa	community1a_seed1_rep2.subsample1.bin.12.fa	4603615	846	0.981318	0.9542132	0.99981624	4691257	4824514	0.981318013487643	18
community1a_seed1_rep2.subsample1.bin.12.fa	Enterobacter_cloacae_EN3600_CP035633_1.fa	4603542	846	0.95419806	0.98130244	0.99981624	4824514	4691257	0.9813024526262364	18
community1a_seed1_rep2.subsample1.bin.12.fa	community1a_seed1_rep2.subsample1.bin.12.fa	4691100	0	0.99996656	0.99996656	1.0	4691257	4691257	0.9999665334898514	18
Enterococcus_faecium_Ef_aus00233_LT598663_1.fa	Enterococcus_faecium_Ef_aus00233_LT598663_1.fa	2888086	0	0.99999964	0.99999964	1.0	2888087	2888087	0.9999996537500428	13
Enterococcus_faecium_Ef_aus00233_LT598663_1.fa	community1a_seed1_rep2.subsample1.bin.4.fa	2580478	10	0.9985427	0.8934904	0.9999961	2584244	2888087	0.99854270726758	13
community1a_seed1_rep2.subsample1.bin.4.fa	Enterococcus_faecium_Ef_aus00233_LT598663_1.fa	2580484	11	0.89349246	0.99854505	0.9999957	2888087	2584244	0.9985450290297665	13
community1a_seed1_rep2.subsample1.bin.4.fa	community1a_seed1_rep2.subsample1.bin.4.fa	2583972	0	0.99989474	0.99989474	1.0	2584244	2584244	0.9998947467808768	13
Escherichia_coli_str_K-12_substr_MG1655_NC_000913_3.fa	Escherichia_coli_str_K-12_substr_MG1655_NC_000913_3.fa	4641651	0	0.99999976	0.99999976	1.0	4641652	4641652	0.9999997845594629	17
Escherichia_coli_str_K-12_substr_MG1655_NC_000913_3.fa	community1a_seed1_rep2.subsample1.bin.20.fa	4328153	47	0.9989655	0.9324596	0.99998915	4332635	4641652	0.9989655255981637	17
community1a_seed1_rep2.subsample1.bin.20.fa	Escherichia_coli_str_K-12_substr_MG1655_NC_000913_3.fa	4328154	47	0.93245983	0.99896574	0.99998915	4641652	4332635	0.9989657564045898	17
community1a_seed1_rep2.subsample1.bin.20.fa	community1a_seed1_rep2.subsample1.bin.20.fa	4332369	0	0.9999386	0.9999386	1.0	4332635	4332635	0.999938605490654	17
Fusobacterium_nucleatum_subsp_nucleatum_ATCC_25586_AE009951_2.fa	Fusobacterium_nucleatum_subsp_nucleatum_ATCC_25586_AE009951_2.fa	2174499	1	0.9999995	0.9999995	0.9999995	2174500	2174500	0.9999995401241665	6
Fusobacterium_nucleatum_subsp_nucleatum_ATCC_25586_AE009951_2.fa	community1a_seed1_rep2.subsample1.bin.13.fa	2091252	36	0.9994012	0.96171623	0.9999828	2092505	2174500	0.9994011961739637	6
community1a_seed1_rep2.subsample1.bin.13.fa	Fusobacterium_nucleatum_subsp_nucleatum_ATCC_25586_AE009951_2.fa	2091242	36	0.96171165	0.99939644	0.9999828	2174500	2092505	0.9993964172128621	6
community1a_seed1_rep2.subsample1.bin.13.fa	community1a_seed1_rep2.subsample1.bin.13.fa	2092373	0	0.99993694	0.99993694	1.0	2092505	2092505	0.9999369177134583	6
Klebsiella_pneumoniae_subsp_pneumoniae_ATCC_43816_KPPR1_CP009208_1.fa	Klebsiella_pneumoniae_subsp_pneumoniae_ATCC_43816_KPPR1_CP009208_1.fa	5374833	0	0.9999998	0.9999998	1.0	5374834	5374834	0.9999998139477424	19
Klebsiella_pneumoniae_subsp_pneumoniae_ATCC_43816_KPPR1_CP009208_1.fa	community1a_seed1_rep2.subsample1.bin.18.fa	5054845	206	0.98655856	0.94046533	0.99995923	5123715	5374834	0.9865585810295849	19
community1a_seed1_rep2.subsample1.bin.18.fa	Klebsiella_pneumoniae_subsp_pneumoniae_ATCC_43816_KPPR1_CP009208_1.fa	5054834	206	0.9404633	0.9865564	0.99995923	5374834	5123715	0.9865564341498307	19
community1a_seed1_rep2.subsample1.bin.18.fa	community1a_seed1_rep2.subsample1.bin.18.fa	5123685	0	0.99999416	0.99999416	1.0	5123715	5123715	0.9999941448733976	19
Mycoplasma_pneumoniae_C267_NZ_CP014267_1.fa	Mycoplasma_pneumoniae_C267_NZ_CP014267_1.fa	816497	0	0.99999875	0.99999875	1.0	816498	816498	0.9999987752572572	5
Mycoplasma_pneumoniae_C267_NZ_CP014267_1.fa	community1a_seed1_rep2.subsample1.bin.21.fa	776461	76	10008881	0.950965	0.9999021	775772	816498	1.00089e+16	5
community1a_seed1_rep2.subsample1.bin.21.fa	Mycoplasma_pneumoniae_C267_NZ_CP014267_1.fa	776480	76	0.95098823	10009127	0.9999021	816498	775772	1.00091e+16	5
community1a_seed1_rep2.subsample1.bin.21.fa	community1a_seed1_rep2.subsample1.bin.21.fa	775537	0	0.9996971	0.9996971	1.0	775772	775772	0.9996970759449941	5
Pseudomonas_aeruginosa_B10W_NZ_CP017969_1.fa	Pseudomonas_aeruginosa_B10W_NZ_CP017969_1.fa	6723377	0	0.9999999	0.9999999	1.0	6723378	6723378	0.9999998512652419	20
Pseudomonas_aeruginosa_B10W_NZ_CP017969_1.fa	community1a_seed1_rep2.subsample1.bin.7.fa	6028966	165	10003438	0.8967168	0.99997264	6026894	6723378	1.00034e+16	20
community1a_seed1_rep2.subsample1.bin.7.fa	Pseudomonas_aeruginosa_B10W_NZ_CP017969_1.fa	6028966	165	0.8967168	10003438	0.99997264	6723378	6026894	1.00034e+16	20
community1a_seed1_rep2.subsample1.bin.7.fa	community1a_seed1_rep2.subsample1.bin.7.fa	6026854	0	0.9999934	0.9999934	1.0	6026894	6026894	0.9999933630822112	20
Salinispora_tropica_CNB-440_NC_009380_1.fa	Salinispora_tropica_CNB-440_NC_009380_1.fa	5183330	0	0.9999998	0.9999998	1.0	5183331	5183331	0.9999998070738682	15
Salinispora_tropica_CNB-440_NC_009380_1.fa	community1a_seed1_rep2.subsample1.bin.19.fa	5100796	102	0.99997765	0.98407686	0.99998003	5100910	5183331	0.999977651046578	15
community1a_seed1_rep2.subsample1.bin.19.fa	Salinispora_tropica_CNB-440_NC_009380_1.fa	5100886	171	0.9840942	0.9999953	0.9999665	5183331	5100910	0.9999952949571743	15
community1a_seed1_rep2.subsample1.bin.19.fa	community1a_seed1_rep2.subsample1.bin.19.fa	5100648	0	0.9999486	0.9999486	1.0	5100910	5100910	0.9999486366158196	15
Salmonella_enterica_subsp_enterica_serovar_Typhimurium_Salmonella_typhimurium_81741_CP019442_1.fa	Salmonella_enterica_subsp_enterica_serovar_Typhimurium_Salmonella_typhimurium_81741_CP019442_1.fa	4974855	0	0.9999998	0.9999998	1.0	4974856	4974856	0.9999997989891567	16
Salmonella_enterica_subsp_enterica_serovar_Typhimurium_Salmonella_typhimurium_81741_CP019442_1.fa	community1a_seed1_rep2.subsample1.bin.15.fa	4771155	158	0.98276883	0.9590539	0.99996686	4854809	4974856	0.9827688380737533	16
community1a_seed1_rep2.subsample1.bin.15.fa	Salmonella_enterica_subsp_enterica_serovar_Typhimurium_Salmonella_typhimurium_81741_CP019442_1.fa	4771157	158	0.9590543	0.98276925	0.99996686	4974856	4854809	0.9827692500364072	16
community1a_seed1_rep2.subsample1.bin.15.fa	community1a_seed1_rep2.subsample1.bin.15.fa	4854665	0	0.9999703	0.9999703	1.0	4854809	4854809	0.9999703386889165	16
Staphylococcus_aureus_abscesswound_isolate_NZ_CP007690_1.fa	Staphylococcus_aureus_abscesswound_isolate_NZ_CP007690_1.fa	2872915	0	0.99999964	0.99999964	1.0	2872916	2872916	0.9999996519216016	7
Staphylococcus_aureus_abscesswound_isolate_NZ_CP007690_1.fa	community1a_seed1_rep2.subsample1.bin.16.fa	2837080	25	0.99993515	0.98752624	0.9999912	2837264	2872916	0.9999351487912299	7
community1a_seed1_rep2.subsample1.bin.16.fa	Staphylococcus_aureus_abscesswound_isolate_NZ_CP007690_1.fa	2837076	25	0.98752487	0.9999337	0.9999912	2872916	2837264	0.9999337389823435	7
community1a_seed1_rep2.subsample1.bin.16.fa	community1a_seed1_rep2.subsample1.bin.16.fa	2837140	0	0.9999563	0.9999563	1.0	2837264	2837264	0.9999562959245245	7
Streptomyces_coelicolor_A32_NC_003888_3.fa	Streptomyces_coelicolor_A32_NC_003888_3.fa	8667506	0	0.9999999	0.9999999	1.0	8667507	8667507	0.9999998846265714	14
Streptomyces_coelicolor_A32_NC_003888_3.fa	community1a_seed1_rep2.subsample1.bin.9.fa	8531129	370	10002007	0.9842656	0.9999566	8529417	8667507	1.0002e+16	14
community1a_seed1_rep2.subsample1.bin.9.fa	Streptomyces_coelicolor_A32_NC_003888_3.fa	8531119	370	0.98426443	10001996	0.9999566	8667507	8529417	1000199544705100	14
community1a_seed1_rep2.subsample1.bin.9.fa	community1a_seed1_rep2.subsample1.bin.9.fa	8529252	0	0.9999806	0.9999806	1.0	8529417	8529417	0.9999806551842875	14
community1a_seed1_rep2.subsample1.bin.11.fa	community1a_seed1_rep2.subsample1.bin.11.fa	1141292	0	0.9999001	0.9999001	1.0	1141406	1141406	0.9999001231814096	10
community1a_seed1_rep2.subsample1.bin.22.fa	community1a_seed1_rep2.subsample1.bin.22.fa	444016	0	0.9998626	0.9998626	1.0	444077	444077	0.9998626364346723	11
community1a_seed1_rep2.subsample1.bin.5.fa	community1a_seed1_rep2.subsample1.bin.5.fa	501243	0	0.99998605	0.99998605	1.0	501250	501250	0.9999860349127182	21
