# Supplementary material for: MAGICIAN: MAG simulation for investigating criteria for bioinformatic analysis
Source: BMC Genomics. 2024 Jan 12;25:55. doi: 10.1186/s12864-023-09912-2 (PMC10785454; doi:10.1186/s12864-023-09912-2)
Supplement: Supplementary file 5 — Additional file 5: Supplementary Table 1. Compositions of the simulated metagenomic communities. [file 12864_2023_9912_MOESM5_ESM.xlsx]

## Sheet: Sheet1
accession	organism	Baseline	Simulated community 1a	Simulated community 1b	Simulated community 2
NC_000913.3	Escherichia coli str. K-12 substr. MG1655, complete genome	2.65172	2.65172	2.65172	2.65172
NC_000964.3	Bacillus subtilis subsp. subtilis str. 168	3.64479	3.64479	3.64479	3.64479
AE009951.2	Fusobacterium nucleatum subsp. nucleatum ATCC 25586	2.52064	2.52064	2.52064	2.52064
NC_003228.3	Bacteroides fragilis NCTC 9343	2.33525	2.33525	2.33525	2.33525
NC_003888.3	Streptomyces coelicolor A3(2)	2.64438	2.64438	2.64438	2.64438
NC_008261.1	Clostridium perfringens ATCC 13124	1.96347	1.96347	1.96347	1.96347
NZ_CP014267.1	Mycoplasma pneumoniae C267 chromosome	2.77868	2.77868	2.77868	2.77868
NZ_CP017969.1	Pseudomonas aeruginosa B10W	1.5779	1.5779	1.5779	1.5779
NC_004722.1	Bacillus cereus ATCC 14579	2.45432	2.45432	2.45432	2.45432
NC_009380.1	Salinispora tropica CNB-440	1.89332	1.89332	1.89332	1.89332
CP009208.1	Klebsiella pneumoniae subsp. pneumoniae ATCC 43816 KPPR1	3.7163	3.7163	3.7163	3.7163
NZ_CP007690.1	Staphylococcus aureus UA-S391_USA300	2.84263	2.84263	2.84263	2.84263
CP010779.1	Acinetobacter baumannii strain XH386, complete genome	1.7499	1.7499	1.7499	1.7499
CP010780.1	Acinetobacter baumannii strain XH386 plasmid pAB386	0	0	0	1.7499
CP018044.1	Bifidobacterium choerinum strain FMB-1 chromosome	1.05932	1.05932	1.05932	1.05932
CP018045.1	Bifidobacterium choerinum strain FMB-1 plasmid pBC	0	0	0	1.05932
CP019442.1	Salmonella enterica subsp. enterica serovar Typhimurium strain 81741 chromosome	3.55384	3.55384	3.55384	3.55384
CP019443.1	Salmonella enterica subsp. enterica serovar Typhimurium strain 81741 plasmid unnamed1	0	0	0	3.55384
CP019444.1	Salmonella enterica subsp. enterica serovar Typhimurium strain 81741 plasmid unnamed2	0	0	0	3.55384
CP022168.1	Salmonella enterica subsp. enterica serovar Typhimurium strain WW012 chromosome	0	0	3.55384	0
CP035633.1	Enterobacter cloacae EN3600 chromosome	3.21368	3.21368	3.21368	3.21368
CP035634.1	Enterobacter cloacae strain EN3600 plasmid unnamed2	0	0	0	3.21368
CP035635.1	Enterobacter cloacae strain EN3600 plasmid unnamed3	0	0	0	3.21368
CP035636.1	Enterobacter cloacae strain EN3600 plasmid unnamed4	0	0	0	3.21368
CP035637.1	Enterobacter cloacae strain EN3600 plasmid unnamed5	0	0	0	3.21368
CP035638.1	Enterobacter cloacae strain EN3600 plasmid unnamed6	0	0	0	3.21368
LT598663.1	Enterococcus faecium isolate Ef_aus00233 chromosome	3.31708	3.31708	3.31708	3.31708
LT598664.1	Enterococcus faecium isolate Ef_aus00233 plasmid 2	0	0	0	3.31708
LT598665.1	Enterococcus faecium isolate Ef_aus00233 plasmid 3	0	0	0	3.31708
LT598666.1	Enterococcus faecium isolate Ef_aus00233 plasmid 4	0	0	0	3.31708
LT598667.1	Enterococcus faecium isolate Ef_aus00233 plasmid 5	0	0	0	3.31708
LT598668.1	Enterococcus faecium isolate Ef_aus00233 plasmid 6	0	0	0	3.31708
NC_009725.1	Bacillus velezensis FZB42	0	3.64479	0	0
NC_014551.1	Bacillus amyloliquefaciens DSM 7 = ATCC 23350	0	3.64479	0	0
NZ_CP011252.1	Bacillus amyloliquefaciens MT45	0	3.64479	0	0
NZ_CP014471.1	Bacillus subtilis subsp. Natto CGMCC 2108	0	3.64479	0	0
