# Supplementary material for: MAGICIAN: MAG simulation for investigating criteria for bioinformatic analysis
Source: BMC Genomics. 2024 Jan 12;25:55. doi: 10.1186/s12864-023-09912-2 (PMC10785454; doi:10.1186/s12864-023-09912-2)
Supplement: Supplementary file 6 — Additional file 6: Supplementary Table 2. Coverage of original genomes by reconstructed MAGs as determined by Nucmer alignment. [file 12864_2023_9912_MOESM6_ESM.xlsx]

## Sheet: baseline_random_cami_1100p
organism	bin_name	covered_length	original genome size	proportion
Acinetobacter_baumannii_XH386_CP010779_1	baseline_random_cami_1.bin.2	5867	4087343	0.00143541
	baseline_random_cami_1.bin.4	3571632	4087343	0.873827
	baseline_random_cami_1.bin.5	2434	4087343	0.000595497
	baseline_random_cami_1.bin.unbinned	50985	4087343	0.0124739
Bacillus_cereus_ATCC_14579_NC_004722_1	baseline_random_cami_1.bin.unbinned	4715961	5411809	0.87142
Bacillus_subtilis_subsp_subtilis_str_168_NC_000964_3	baseline_random_cami_1.bin.10	250426	4215606	0.0594045
	baseline_random_cami_1.bin.6	2488985	4215606	0.590422
	baseline_random_cami_1.bin.unbinned	13813	4215606	0.00327663
Bacteroides_fragilis_NCTC_9343_NC_003228_3	baseline_random_cami_1.bin.8	3877180	5205140	0.744875
	baseline_random_cami_1.bin.unbinned	2374	5205140	0.000456088
Bifidobacterium_choerinum_FMB-1_CP018044_1	baseline_random_cami_1.bin.9	1279472	2246282	0.569595
	baseline_random_cami_1.bin.unbinned	3317	2246282	0.00147666
Clostridium_perfringens_ATCC_13124_NC_008261_1	baseline_random_cami_1.bin.12	958363	3256683	0.294276
	baseline_random_cami_1.bin.unbinned	15088	3256683	0.00463293
Enterobacter_cloacae_EN3600_CP035633_1	baseline_random_cami_1.bin.1	3858356	4824514	0.79974
	baseline_random_cami_1.bin.16	39712	4824514	0.0082313
	baseline_random_cami_1.bin.unbinned	55417	4824514	0.0114865
Enterococcus_faecium_Ef_aus00233_LT598663_1	baseline_random_cami_1.bin.10	2570874	2888087	0.890165
	baseline_random_cami_1.bin.unbinned	109492	2888087	0.0379116
Escherichia_coli_str_K-12_substr_MG1655_NC_000913_3	baseline_random_cami_1.bin.1	15219	4641652	0.00327879
	baseline_random_cami_1.bin.15	3619291	4641652	0.779742
	baseline_random_cami_1.bin.unbinned	27607	4641652	0.00594767
Fusobacterium_nucleatum_subsp_nucleatum_ATCC_25586_AE009951_2	baseline_random_cami_1.bin.7	1566054	2174500	0.72019
	baseline_random_cami_1.bin.unbinned	40395	2174500	0.0185767
Klebsiella_pneumoniae_subsp_pneumoniae_ATCC_43816_KPPR1_CP009208_1	baseline_random_cami_1.bin.1	4502	5374834	0.000837607
	baseline_random_cami_1.bin.13	27610	5374834	0.0051369
	baseline_random_cami_1.bin.16	4010324	5374834	0.74613
	baseline_random_cami_1.bin.unbinned	200572	5374834	0.0373169
Mycoplasma_pneumoniae_C267_NZ_CP014267_1	baseline_random_cami_1.bin.14	448930	816498	0.549824
	baseline_random_cami_1.bin.unbinned	5771	816498	0.00706799
Pseudomonas_aeruginosa_B10W_NZ_CP017969_1	baseline_random_cami_1.bin.5	4333827	6723378	0.644591
	baseline_random_cami_1.bin.unbinned	48195	6723378	0.00716827
Salinispora_tropica_CNB-440_NC_009380_1	baseline_random_cami_1.bin.11	4195180	5183331	0.80936
	baseline_random_cami_1.bin.unbinned	25445	5183331	0.00490901
Salmonella_enterica_subsp_enterica_serovar_Typhimurium_Salmonella_typhimurium_81741_CP019442_1	baseline_random_cami_1.bin.13	3206641	4974856	0.64457
	baseline_random_cami_1.bin.unbinned	28084	4974856	0.00564519
Staphylococcus_aureus_abscesswound_isolate_NZ_CP007690_1	baseline_random_cami_1.bin.2	2373271	2872916	0.826084
	baseline_random_cami_1.bin.unbinned	9300	2872916	0.00323713
Streptomyces_coelicolor_A32_NC_003888_3	baseline_random_cami_1.bin.3	7078293	8667507	0.816647
	baseline_random_cami_1.bin.unbinned	50946	8667507	0.00587781

## Sheet: baseline_random_cami_2100p
organism	bin_name	covered_length	genome size	proportion covered
Acinetobacter_baumannii_XH386_CP010779_1	baseline_random_cami_2.bin.11	3260135	4087343	0.797617
Acinetobacter_baumannii_XH386_CP010779_1	baseline_random_cami_2.bin.15	2435	4087343	0.000595742
Acinetobacter_baumannii_XH386_CP010779_1	baseline_random_cami_2.bin.unbinned	49278	4087343	0.0120562
Bacillus_cereus_ATCC_14579_NC_004722_1	baseline_random_cami_2.bin.3	4281718	5411809	0.791181
Bacillus_cereus_ATCC_14579_NC_004722_1	baseline_random_cami_2.bin.unbinned	15990	5411809	0.00295465
Bacillus_subtilis_subsp_subtilis_str_168_NC_000964_3	baseline_random_cami_2.bin.14	3435106	4215606	0.814855
Bacillus_subtilis_subsp_subtilis_str_168_NC_000964_3	baseline_random_cami_2.bin.unbinned	80328	4215606	0.0190549
Bacteroides_fragilis_NCTC_9343_NC_003228_3	baseline_random_cami_2.bin.1	3835909	5205140	0.736946
Bacteroides_fragilis_NCTC_9343_NC_003228_3	baseline_random_cami_2.bin.unbinned	5463	5205140	0.00104954
Bifidobacterium_choerinum_FMB-1_CP018044_1	baseline_random_cami_2.bin.8	1600077	2246282	0.712322
Bifidobacterium_choerinum_FMB-1_CP018044_1	baseline_random_cami_2.bin.unbinned	94968	2246282	0.0422779
Clostridium_perfringens_ATCC_13124_NC_008261_1	baseline_random_cami_2.bin.unbinned	2813033	3256683	0.863772
Enterobacter_cloacae_EN3600_CP035633_1	baseline_random_cami_2.bin.16	3909284	4824514	0.810296
Enterobacter_cloacae_EN3600_CP035633_1	baseline_random_cami_2.bin.4	50533	4824514	0.0104742
Enterobacter_cloacae_EN3600_CP035633_1	baseline_random_cami_2.bin.7	18484	4824514	0.00383127
Enterobacter_cloacae_EN3600_CP035633_1	baseline_random_cami_2.bin.unbinned	45987	4824514	0.00953194
Enterococcus_faecium_Ef_aus00233_LT598663_1	baseline_random_cami_2.bin.9	2602174	2888087	0.901003
Enterococcus_faecium_Ef_aus00233_LT598663_1	baseline_random_cami_2.bin.unbinned	109492	2888087	0.0379116
Escherichia_coli_str_K-12_substr_MG1655_NC_000913_3	baseline_random_cami_2.bin.16	27226	4641652	0.00586558
Escherichia_coli_str_K-12_substr_MG1655_NC_000913_3	baseline_random_cami_2.bin.7	3007458	4641652	0.647928
Escherichia_coli_str_K-12_substr_MG1655_NC_000913_3	baseline_random_cami_2.bin.unbinned	35904	4641652	0.00773518
Fusobacterium_nucleatum_subsp_nucleatum_ATCC_25586_AE009951_2	baseline_random_cami_2.bin.2	1694812	2174500	0.779403
Fusobacterium_nucleatum_subsp_nucleatum_ATCC_25586_AE009951_2	baseline_random_cami_2.bin.unbinned	12320	2174500	0.00566567
Klebsiella_pneumoniae_subsp_pneumoniae_ATCC_43816_KPPR1_CP009208_1	baseline_random_cami_2.bin.4	2431308	5374834	0.45235
Klebsiella_pneumoniae_subsp_pneumoniae_ATCC_43816_KPPR1_CP009208_1	baseline_random_cami_2.bin.5	4502	5374834	0.000837607
Klebsiella_pneumoniae_subsp_pneumoniae_ATCC_43816_KPPR1_CP009208_1	baseline_random_cami_2.bin.unbinned	122241	5374834	0.0227432
Mycoplasma_pneumoniae_C267_NZ_CP014267_1	baseline_random_cami_2.bin.12	420400	816498	0.514882
Mycoplasma_pneumoniae_C267_NZ_CP014267_1	baseline_random_cami_2.bin.unbinned	5771	816498	0.00706799
Pseudomonas_aeruginosa_B10W_NZ_CP017969_1	baseline_random_cami_2.bin.15	5215957	6723378	0.775794
Pseudomonas_aeruginosa_B10W_NZ_CP017969_1	baseline_random_cami_2.bin.unbinned	135479	6723378	0.0201504
Salinispora_tropica_CNB-440_NC_009380_1	baseline_random_cami_2.bin.13	3682510	5183331	0.710452
Salinispora_tropica_CNB-440_NC_009380_1	baseline_random_cami_2.bin.unbinned	10629	5183331	0.00205061
Salmonella_enterica_subsp_enterica_serovar_Typhimurium_Salmonella_typhimurium_81741_CP019442_1	baseline_random_cami_2.bin.5	2895289	4974856	0.581984
Salmonella_enterica_subsp_enterica_serovar_Typhimurium_Salmonella_typhimurium_81741_CP019442_1	baseline_random_cami_2.bin.unbinned	30797	4974856	0.00619053
Staphylococcus_aureus_abscesswound_isolate_NZ_CP007690_1	baseline_random_cami_2.bin.6	2261299	2872916	0.787109
Staphylococcus_aureus_abscesswound_isolate_NZ_CP007690_1	baseline_random_cami_2.bin.unbinned	9300	2872916	0.00323713
Streptomyces_coelicolor_A32_NC_003888_3	baseline_random_cami_2.bin.10	7198080	8667507	0.830467
Streptomyces_coelicolor_A32_NC_003888_3	baseline_random_cami_2.bin.unbinned	50962	8667507	0.00587966

## Sheet: baseline_random_cami_3100p
organism	bin_name	covered_length	genome size	proportion covered
Acinetobacter_baumannii_XH386_CP010779_1	baseline_random_cami_3.bin.11	3392585	4087343	0.830022
Acinetobacter_baumannii_XH386_CP010779_1	baseline_random_cami_3.bin.9	2434	4087343	0.000595497
Acinetobacter_baumannii_XH386_CP010779_1	baseline_random_cami_3.bin.unbinned	82572	4087343	0.0202019
Bacillus_cereus_ATCC_14579_NC_004722_1	baseline_random_cami_3.bin.unbinned	4335609	5411809	0.801139
Bacillus_subtilis_subsp_subtilis_str_168_NC_000964_3	baseline_random_cami_3.bin.12	78374	4215606	0.0185914
Bacillus_subtilis_subsp_subtilis_str_168_NC_000964_3	baseline_random_cami_3.bin.7	2410600	4215606	0.571828
Bacteroides_fragilis_NCTC_9343_NC_003228_3	baseline_random_cami_3.bin.15	5146156	5205140	0.988668
Bacteroides_fragilis_NCTC_9343_NC_003228_3	baseline_random_cami_3.bin.unbinned	24540	5205140	0.00471457
Bifidobacterium_choerinum_FMB-1_CP018044_1	baseline_random_cami_3.bin.8	1087398	2246282	0.484088
Bifidobacterium_choerinum_FMB-1_CP018044_1	baseline_random_cami_3.bin.unbinned	12020	2246282	0.00535106
Clostridium_perfringens_ATCC_13124_NC_008261_1	baseline_random_cami_3.bin.10	1071907	3256683	0.329141
Clostridium_perfringens_ATCC_13124_NC_008261_1	baseline_random_cami_3.bin.unbinned	15603	3256683	0.00479107
Enterobacter_cloacae_EN3600_CP035633_1	baseline_random_cami_3.bin.13	21981	4824514	0.00455611
Enterobacter_cloacae_EN3600_CP035633_1	baseline_random_cami_3.bin.14	10770	4824514	0.00223235
Enterobacter_cloacae_EN3600_CP035633_1	baseline_random_cami_3.bin.6	4015145	4824514	0.832238
Enterobacter_cloacae_EN3600_CP035633_1	baseline_random_cami_3.bin.unbinned	45842	4824514	0.00950189
Enterococcus_faecium_Ef_aus00233_LT598663_1	baseline_random_cami_3.bin.3	2165	2888087	0.000749631
Enterococcus_faecium_Ef_aus00233_LT598663_1	baseline_random_cami_3.bin.5	2630012	2888087	0.910642
Enterococcus_faecium_Ef_aus00233_LT598663_1	baseline_random_cami_3.bin.unbinned	107327	2888087	0.037162
Escherichia_coli_str_K-12_substr_MG1655_NC_000913_3	baseline_random_cami_3.bin.13	10953	4641652	0.00235972
Escherichia_coli_str_K-12_substr_MG1655_NC_000913_3	baseline_random_cami_3.bin.14	3777007	4641652	0.81372
Escherichia_coli_str_K-12_substr_MG1655_NC_000913_3	baseline_random_cami_3.bin.6	4266	4641652	0.000919069
Escherichia_coli_str_K-12_substr_MG1655_NC_000913_3	baseline_random_cami_3.bin.unbinned	45345	4641652	0.00976915
Fusobacterium_nucleatum_subsp_nucleatum_ATCC_25586_AE009951_2	baseline_random_cami_3.bin.1	1879601	2174500	0.864383
Fusobacterium_nucleatum_subsp_nucleatum_ATCC_25586_AE009951_2	baseline_random_cami_3.bin.unbinned	18425	2174500	0.00847321
Klebsiella_pneumoniae_subsp_pneumoniae_ATCC_43816_KPPR1_CP009208_1	baseline_random_cami_3.bin.13	2955533	5374834	0.549884
Klebsiella_pneumoniae_subsp_pneumoniae_ATCC_43816_KPPR1_CP009208_1	baseline_random_cami_3.bin.17	4502	5374834	0.000837607
Klebsiella_pneumoniae_subsp_pneumoniae_ATCC_43816_KPPR1_CP009208_1	baseline_random_cami_3.bin.unbinned	83455	5374834	0.015527
Mycoplasma_pneumoniae_C267_NZ_CP014267_1	baseline_random_cami_3.bin.2	380423	816498	0.46592
Mycoplasma_pneumoniae_C267_NZ_CP014267_1	baseline_random_cami_3.bin.unbinned	8702	816498	0.0106577
Pseudomonas_aeruginosa_B10W_NZ_CP017969_1	baseline_random_cami_3.bin.9	4283488	6723378	0.637104
Pseudomonas_aeruginosa_B10W_NZ_CP017969_1	baseline_random_cami_3.bin.unbinned	77273	6723378	0.0114932
Salinispora_tropica_CNB-440_NC_009380_1	baseline_random_cami_3.bin.16	4138492	5183331	0.798423
Salinispora_tropica_CNB-440_NC_009380_1	baseline_random_cami_3.bin.unbinned	9539	5183331	0.00184032
Salmonella_enterica_subsp_enterica_serovar_Typhimurium_Salmonella_typhimurium_81741_CP019442_1	baseline_random_cami_3.bin.17	2805622	4974856	0.56396
Salmonella_enterica_subsp_enterica_serovar_Typhimurium_Salmonella_typhimurium_81741_CP019442_1	baseline_random_cami_3.bin.6	28343	4974856	0.00569725
Salmonella_enterica_subsp_enterica_serovar_Typhimurium_Salmonella_typhimurium_81741_CP019442_1	baseline_random_cami_3.bin.unbinned	33670	4974856	0.00676804
Staphylococcus_aureus_abscesswound_isolate_NZ_CP007690_1	baseline_random_cami_3.bin.3	2388926	2872916	0.831534
Staphylococcus_aureus_abscesswound_isolate_NZ_CP007690_1	baseline_random_cami_3.bin.unbinned	9300	2872916	0.00323713
Streptomyces_coelicolor_A32_NC_003888_3	baseline_random_cami_3.bin.4	7140803	8667507	0.823859
Streptomyces_coelicolor_A32_NC_003888_3	baseline_random_cami_3.bin.unbinned	50949	8667507	0.00587816

## Sheet: baseline_random_cami_4100p
organism	bin_name	covered_length	genome size	proportion covered
Acinetobacter_baumannii_XH386_CP010779_1	baseline_random_cami_4.bin.10	2434	4087343	0.000595497
Acinetobacter_baumannii_XH386_CP010779_1	baseline_random_cami_4.bin.6	5866	4087343	0.00143516
Acinetobacter_baumannii_XH386_CP010779_1	baseline_random_cami_4.bin.9	3623518	4087343	0.886522
Acinetobacter_baumannii_XH386_CP010779_1	baseline_random_cami_4.bin.unbinned	48483	4087343	0.0118617
Bacillus_cereus_ATCC_14579_NC_004722_1	baseline_random_cami_4.bin.3	11446	5411809	0.002115
Bacillus_cereus_ATCC_14579_NC_004722_1	baseline_random_cami_4.bin.unbinned	4781031	5411809	0.883444
Bacillus_subtilis_subsp_subtilis_str_168_NC_000964_3	baseline_random_cami_4.bin.16	2488983	4215606	0.590421
Bacillus_subtilis_subsp_subtilis_str_168_NC_000964_3	baseline_random_cami_4.bin.unbinned	15216	4215606	0.00360945
Bacteroides_fragilis_NCTC_9343_NC_003228_3	baseline_random_cami_4.bin.7	3750411	5205140	0.720521
Bifidobacterium_choerinum_FMB-1_CP018044_1	baseline_random_cami_4.bin.12	1068144	2246282	0.475516
Bifidobacterium_choerinum_FMB-1_CP018044_1	baseline_random_cami_4.bin.unbinned	98572	2246282	0.0438823
Clostridium_perfringens_ATCC_13124_NC_008261_1	baseline_random_cami_4.bin.8	2945442	3256683	0.90443
Enterobacter_cloacae_EN3600_CP035633_1	baseline_random_cami_4.bin.2	4258315	4824514	0.882641
Enterobacter_cloacae_EN3600_CP035633_1	baseline_random_cami_4.bin.5	50534	4824514	0.0104744
Enterobacter_cloacae_EN3600_CP035633_1	baseline_random_cami_4.bin.unbinned	47923	4824514	0.00993323
Enterococcus_faecium_Ef_aus00233_LT598663_1	baseline_random_cami_4.bin.14	2562327	2888087	0.887206
Enterococcus_faecium_Ef_aus00233_LT598663_1	baseline_random_cami_4.bin.16	3211	2888087	0.00111181
Enterococcus_faecium_Ef_aus00233_LT598663_1	baseline_random_cami_4.bin.unbinned	109492	2888087	0.0379116
Escherichia_coli_str_K-12_substr_MG1655_NC_000913_3	baseline_random_cami_4.bin.13	3873599	4641652	0.83453
Escherichia_coli_str_K-12_substr_MG1655_NC_000913_3	baseline_random_cami_4.bin.2	15219	4641652	0.00327879
Escherichia_coli_str_K-12_substr_MG1655_NC_000913_3	baseline_random_cami_4.bin.unbinned	21826	4641652	0.00470221
Fusobacterium_nucleatum_subsp_nucleatum_ATCC_25586_AE009951_2	baseline_random_cami_4.bin.3	1807069	2174500	0.831027
Fusobacterium_nucleatum_subsp_nucleatum_ATCC_25586_AE009951_2	baseline_random_cami_4.bin.unbinned	22027	2174500	0.0101297
Klebsiella_pneumoniae_subsp_pneumoniae_ATCC_43816_KPPR1_CP009208_1	baseline_random_cami_4.bin.2	15753	5374834	0.00293088
Klebsiella_pneumoniae_subsp_pneumoniae_ATCC_43816_KPPR1_CP009208_1	baseline_random_cami_4.bin.5	2968761	5374834	0.552345
Klebsiella_pneumoniae_subsp_pneumoniae_ATCC_43816_KPPR1_CP009208_1	baseline_random_cami_4.bin.unbinned	191023	5374834	0.0355403
Mycoplasma_pneumoniae_C267_NZ_CP014267_1	baseline_random_cami_4.bin.11	268132	816498	0.328393
Mycoplasma_pneumoniae_C267_NZ_CP014267_1	baseline_random_cami_4.bin.unbinned	5764	816498	0.00705942
Pseudomonas_aeruginosa_B10W_NZ_CP017969_1	baseline_random_cami_4.bin.10	4650970	6723378	0.691761
Pseudomonas_aeruginosa_B10W_NZ_CP017969_1	baseline_random_cami_4.bin.unbinned	116213	6723378	0.0172849
Salinispora_tropica_CNB-440_NC_009380_1	baseline_random_cami_4.bin.15	4298530	5183331	0.829299
Salinispora_tropica_CNB-440_NC_009380_1	baseline_random_cami_4.bin.unbinned	4248	5183331	0.00081955
Salmonella_enterica_subsp_enterica_serovar_Typhimurium_Salmonella_typhimurium_81741_CP019442_1	baseline_random_cami_4.bin.4	3955732	4974856	0.795145
Salmonella_enterica_subsp_enterica_serovar_Typhimurium_Salmonella_typhimurium_81741_CP019442_1	baseline_random_cami_4.bin.unbinned	26480	4974856	0.00532277
Staphylococcus_aureus_abscesswound_isolate_NZ_CP007690_1	baseline_random_cami_4.bin.6	2437501	2872916	0.848441
Staphylococcus_aureus_abscesswound_isolate_NZ_CP007690_1	baseline_random_cami_4.bin.unbinned	9300	2872916	0.00323713
Streptomyces_coelicolor_A32_NC_003888_3	baseline_random_cami_4.bin.1	6935793	8667507	0.800206
Streptomyces_coelicolor_A32_NC_003888_3	baseline_random_cami_4.bin.unbinned	50966	8667507	0.00588012

## Sheet: baseline_random_cami_5100p
organism	bin_name	covered_length	genome size	proportion covered
Acinetobacter_baumannii_XH386_CP010779_1	baseline_random_cami_5.bin.11	3557664	4087343	0.87041
Acinetobacter_baumannii_XH386_CP010779_1	baseline_random_cami_5.bin.5	2428	4087343	0.000594029
Acinetobacter_baumannii_XH386_CP010779_1	baseline_random_cami_5.bin.unbinned	29092	4087343	0.00711758
Bacillus_cereus_ATCC_14579_NC_004722_1	baseline_random_cami_5.bin.10	11973	5411809	0.00221238
Bacillus_cereus_ATCC_14579_NC_004722_1	baseline_random_cami_5.bin.9	4951723	5411809	0.914985
Bacillus_cereus_ATCC_14579_NC_004722_1	baseline_random_cami_5.bin.unbinned	15990	5411809	0.00295465
Bacillus_subtilis_subsp_subtilis_str_168_NC_000964_3	baseline_random_cami_5.bin.12	251757	4215606	0.0597202
Bacillus_subtilis_subsp_subtilis_str_168_NC_000964_3	baseline_random_cami_5.bin.7	3506374	4215606	0.83176
Bacteroides_fragilis_NCTC_9343_NC_003228_3	baseline_random_cami_5.bin.8	5170184	5205140	0.993284
Bifidobacterium_choerinum_FMB-1_CP018044_1	baseline_random_cami_5.bin.6	1186721	2246282	0.528305
Bifidobacterium_choerinum_FMB-1_CP018044_1	baseline_random_cami_5.bin.unbinned	19840	2246282	0.00883237
Clostridium_perfringens_ATCC_13124_NC_008261_1	baseline_random_cami_5.bin.14	2706269	3256683	0.830989
Clostridium_perfringens_ATCC_13124_NC_008261_1	baseline_random_cami_5.bin.unbinned	3142	3256683	0.000964785
Enterobacter_cloacae_EN3600_CP035633_1	baseline_random_cami_5.bin.13	3723879	4824514	0.771866
Enterobacter_cloacae_EN3600_CP035633_1	baseline_random_cami_5.bin.16	37143	4824514	0.00769881
Enterobacter_cloacae_EN3600_CP035633_1	baseline_random_cami_5.bin.3	18456	4824514	0.00382546
Enterobacter_cloacae_EN3600_CP035633_1	baseline_random_cami_5.bin.4	39712	4824514	0.0082313
Enterobacter_cloacae_EN3600_CP035633_1	baseline_random_cami_5.bin.unbinned	44957	4824514	0.00931845
Enterococcus_faecium_Ef_aus00233_LT598663_1	baseline_random_cami_5.bin.12	2600720	2888087	0.900499
Enterococcus_faecium_Ef_aus00233_LT598663_1	baseline_random_cami_5.bin.unbinned	109492	2888087	0.0379116
Escherichia_coli_str_K-12_substr_MG1655_NC_000913_3	baseline_random_cami_5.bin.13	15267	4641652	0.00328913
Escherichia_coli_str_K-12_substr_MG1655_NC_000913_3	baseline_random_cami_5.bin.3	3113303	4641652	0.670732
Escherichia_coli_str_K-12_substr_MG1655_NC_000913_3	baseline_random_cami_5.bin.unbinned	18732	4641652	0.00403563
Fusobacterium_nucleatum_subsp_nucleatum_ATCC_25586_AE009951_2	baseline_random_cami_5.bin.10	1587341	2174500	0.72998
Fusobacterium_nucleatum_subsp_nucleatum_ATCC_25586_AE009951_2	baseline_random_cami_5.bin.unbinned	28065	2174500	0.0129064
Klebsiella_pneumoniae_subsp_pneumoniae_ATCC_43816_KPPR1_CP009208_1	baseline_random_cami_5.bin.16	4502	5374834	0.000837607
Klebsiella_pneumoniae_subsp_pneumoniae_ATCC_43816_KPPR1_CP009208_1	baseline_random_cami_5.bin.4	3531922	5374834	0.657122
Klebsiella_pneumoniae_subsp_pneumoniae_ATCC_43816_KPPR1_CP009208_1	baseline_random_cami_5.bin.unbinned	78048	5374834	0.014521
Mycoplasma_pneumoniae_C267_NZ_CP014267_1	baseline_random_cami_5.bin.2	201883	816498	0.247255
Mycoplasma_pneumoniae_C267_NZ_CP014267_1	baseline_random_cami_5.bin.unbinned	12426	816498	0.0152187
Pseudomonas_aeruginosa_B10W_NZ_CP017969_1	baseline_random_cami_5.bin.5	4471207	6723378	0.665024
Pseudomonas_aeruginosa_B10W_NZ_CP017969_1	baseline_random_cami_5.bin.unbinned	102969	6723378	0.0153151
Salinispora_tropica_CNB-440_NC_009380_1	baseline_random_cami_5.bin.15	3220	5183331	0.000621222
Salinispora_tropica_CNB-440_NC_009380_1	baseline_random_cami_5.bin.17	3796049	5183331	0.732357
Salinispora_tropica_CNB-440_NC_009380_1	baseline_random_cami_5.bin.unbinned	5397	5183331	0.00104122
Salmonella_enterica_subsp_enterica_serovar_Typhimurium_Salmonella_typhimurium_81741_CP019442_1	baseline_random_cami_5.bin.13	28607	4974856	0.00575032
Salmonella_enterica_subsp_enterica_serovar_Typhimurium_Salmonella_typhimurium_81741_CP019442_1	baseline_random_cami_5.bin.16	2893572	4974856	0.581639
Salmonella_enterica_subsp_enterica_serovar_Typhimurium_Salmonella_typhimurium_81741_CP019442_1	baseline_random_cami_5.bin.unbinned	26719	4974856	0.00537081
Staphylococcus_aureus_abscesswound_isolate_NZ_CP007690_1	baseline_random_cami_5.bin.1	2275751	2872916	0.79214
Staphylococcus_aureus_abscesswound_isolate_NZ_CP007690_1	baseline_random_cami_5.bin.unbinned	9300	2872916	0.00323713
Streptomyces_coelicolor_A32_NC_003888_3	baseline_random_cami_5.bin.15	7224973	8667507	0.83357
Streptomyces_coelicolor_A32_NC_003888_3	baseline_random_cami_5.bin.unbinned	53789	8667507	0.00620582

## Sheet: community1a_seed1100p
organism	bin_name	covered_length	genome size	proportion covered
Acinetobacter_baumannii_XH386_CP010779_1	community1a_seed1.bin.11	3486223	4087343	0.852931
Acinetobacter_baumannii_XH386_CP010779_1	community1a_seed1.bin.unbinned	73105	4087343	0.0178857
Bacillus_amyloliquefaciens_DSM_7__ATCC_23350_NC_014551_1	community1a_seed1.bin.16	47706	3980199	0.0119858
Bacillus_amyloliquefaciens_DSM_7__ATCC_23350_NC_014551_1	community1a_seed1.bin.17	63495	3980199	0.0159527
Bacillus_amyloliquefaciens_DSM_7__ATCC_23350_NC_014551_1	community1a_seed1.bin.19	2104	3980199	0.000528617
Bacillus_amyloliquefaciens_DSM_7__ATCC_23350_NC_014551_1	community1a_seed1.bin.4	8475	3980199	0.00212929
Bacillus_amyloliquefaciens_DSM_7__ATCC_23350_NC_014551_1	community1a_seed1.bin.9	83195	3980199	0.0209022
Bacillus_amyloliquefaciens_DSM_7__ATCC_23350_NC_014551_1	community1a_seed1.bin.unbinned	185623	3980199	0.0466366
Bacillus_amyloliquefaciens_MT45_NZ_CP011252_1	community1a_seed1.bin.16	52096	3897521	0.0133664
Bacillus_amyloliquefaciens_MT45_NZ_CP011252_1	community1a_seed1.bin.17	116556	3897521	0.0299052
Bacillus_amyloliquefaciens_MT45_NZ_CP011252_1	community1a_seed1.bin.19	6961	3897521	0.00178601
Bacillus_amyloliquefaciens_MT45_NZ_CP011252_1	community1a_seed1.bin.4	6926	3897521	0.00177703
Bacillus_amyloliquefaciens_MT45_NZ_CP011252_1	community1a_seed1.bin.8	2617	3897521	0.000671452
Bacillus_amyloliquefaciens_MT45_NZ_CP011252_1	community1a_seed1.bin.9	132829	3897521	0.0340804
Bacillus_amyloliquefaciens_MT45_NZ_CP011252_1	community1a_seed1.bin.unbinned	98996	3897521	0.0253997
Bacillus_cereus_ATCC_14579_NC_004722_1	community1a_seed1.bin.5	4203738	5411809	0.776771
Bacillus_cereus_ATCC_14579_NC_004722_1	community1a_seed1.bin.unbinned	15330	5411809	0.00283269
Bacillus_subtilis_subsp_natto_CGMCC_2108_NZ_CP014471_1	community1a_seed1.bin.17	44166	4122154	0.0107143
Bacillus_subtilis_subsp_natto_CGMCC_2108_NZ_CP014471_1	community1a_seed1.bin.4	27692	4122154	0.00671785
Bacillus_subtilis_subsp_natto_CGMCC_2108_NZ_CP014471_1	community1a_seed1.bin.9	271251	4122154	0.0658032
Bacillus_subtilis_subsp_natto_CGMCC_2108_NZ_CP014471_1	community1a_seed1.bin.unbinned	181533	4122154	0.0440384
Bacillus_subtilis_subsp_subtilis_str_168_NC_000964_3	community1a_seed1.bin.17	108787	4215606	0.0258058
Bacillus_subtilis_subsp_subtilis_str_168_NC_000964_3	community1a_seed1.bin.4	15604	4215606	0.00370148
Bacillus_subtilis_subsp_subtilis_str_168_NC_000964_3	community1a_seed1.bin.9	393212	4215606	0.0932753
Bacillus_subtilis_subsp_subtilis_str_168_NC_000964_3	community1a_seed1.bin.unbinned	164043	4215606	0.0389133
Bacillus_velezensis_FZB42_NC_009725_1	community1a_seed1.bin.16	535609	3918596	0.136684
Bacillus_velezensis_FZB42_NC_009725_1	community1a_seed1.bin.17	300185	3918596	0.0766052
Bacillus_velezensis_FZB42_NC_009725_1	community1a_seed1.bin.9	12777	3918596	0.00326061
Bacillus_velezensis_FZB42_NC_009725_1	community1a_seed1.bin.unbinned	35199	3918596	0.00898255
Bacteroides_fragilis_NCTC_9343_NC_003228_3	community1a_seed1.bin.unbinned	3783990	5205140	0.726972
Bifidobacterium_choerinum_FMB-1_CP018044_1	community1a_seed1.bin.14	323098	2246282	0.143837
Bifidobacterium_choerinum_FMB-1_CP018044_1	community1a_seed1.bin.unbinned	54463	2246282	0.0242458
Clostridium_perfringens_ATCC_13124_NC_008261_1	community1a_seed1.bin.18	2828562	3256683	0.868541
Enterobacter_cloacae_EN3600_CP035633_1	community1a_seed1.bin.1	17731	4824514	0.00367519
Enterobacter_cloacae_EN3600_CP035633_1	community1a_seed1.bin.2	3206981	4824514	0.664726
Enterobacter_cloacae_EN3600_CP035633_1	community1a_seed1.bin.unbinned	116880	4824514	0.0242263
Enterococcus_faecium_Ef_aus00233_LT598663_1	community1a_seed1.bin.17	98753	2888087	0.0341932
Enterococcus_faecium_Ef_aus00233_LT598663_1	community1a_seed1.bin.20	2254378	2888087	0.780578
Enterococcus_faecium_Ef_aus00233_LT598663_1	community1a_seed1.bin.21	304700	2888087	0.105502
Enterococcus_faecium_Ef_aus00233_LT598663_1	community1a_seed1.bin.9	29870	2888087	0.0103425
Enterococcus_faecium_Ef_aus00233_LT598663_1	community1a_seed1.bin.unbinned	18713	2888087	0.00647938
Escherichia_coli_str_K-12_substr_MG1655_NC_000913_3	community1a_seed1.bin.12	3641325	4641652	0.784489
Escherichia_coli_str_K-12_substr_MG1655_NC_000913_3	community1a_seed1.bin.2	4266	4641652	0.000919069
Escherichia_coli_str_K-12_substr_MG1655_NC_000913_3	community1a_seed1.bin.unbinned	58838	4641652	0.0126761
Fusobacterium_nucleatum_subsp_nucleatum_ATCC_25586_AE009951_2	community1a_seed1.bin.7	1835556	2174500	0.844128
Fusobacterium_nucleatum_subsp_nucleatum_ATCC_25586_AE009951_2	community1a_seed1.bin.unbinned	39917	2174500	0.0183569
Klebsiella_pneumoniae_subsp_pneumoniae_ATCC_43816_KPPR1_CP009208_1	community1a_seed1.bin.1	2999664	5374834	0.558094
Klebsiella_pneumoniae_subsp_pneumoniae_ATCC_43816_KPPR1_CP009208_1	community1a_seed1.bin.2	58606	5374834	0.0109038
Klebsiella_pneumoniae_subsp_pneumoniae_ATCC_43816_KPPR1_CP009208_1	community1a_seed1.bin.unbinned	229801	5374834	0.042755
Mycoplasma_pneumoniae_C267_NZ_CP014267_1	community1a_seed1.bin.15	481252	816498	0.58941
Mycoplasma_pneumoniae_C267_NZ_CP014267_1	community1a_seed1.bin.unbinned	22287	816498	0.0272958
Pseudomonas_aeruginosa_B10W_NZ_CP017969_1	community1a_seed1.bin.10	5312490	6723378	0.790152
Pseudomonas_aeruginosa_B10W_NZ_CP017969_1	community1a_seed1.bin.unbinned	78583	6723378	0.011688
Salinispora_tropica_CNB-440_NC_009380_1	community1a_seed1.bin.6	3800671	5183331	0.733249
Salinispora_tropica_CNB-440_NC_009380_1	community1a_seed1.bin.unbinned	60086	5183331	0.0115922
Salmonella_enterica_subsp_enterica_serovar_Typhimurium_Salmonella_typhimurium_81741_CP019442_1	community1a_seed1.bin.3	4127051	4974856	0.829582
Salmonella_enterica_subsp_enterica_serovar_Typhimurium_Salmonella_typhimurium_81741_CP019442_1	community1a_seed1.bin.unbinned	39665	4974856	0.0079731
Staphylococcus_aureus_abscesswound_isolate_NZ_CP007690_1	community1a_seed1.bin.8	2677341	2872916	0.931925
Staphylococcus_aureus_abscesswound_isolate_NZ_CP007690_1	community1a_seed1.bin.unbinned	9300	2872916	0.00323713
Streptomyces_coelicolor_A32_NC_003888_3	community1a_seed1.bin.13	6665857	8667507	0.769063
Streptomyces_coelicolor_A32_NC_003888_3	community1a_seed1.bin.unbinned	53805	8667507	0.00620767

## Sheet: community1a_seed1_rep2100p
organism	bin_name	covered_length	genome size	proportion covered
Acinetobacter_baumannii_XH386_CP010779_1	community1a_seed1_rep2.bin.14	5867	4087343	0.00143541
Acinetobacter_baumannii_XH386_CP010779_1	community1a_seed1_rep2.bin.7	3133919	4087343	0.766737
Acinetobacter_baumannii_XH386_CP010779_1	community1a_seed1_rep2.bin.unbinned	79627	4087343	0.0194814
Bacillus_amyloliquefaciens_DSM_7__ATCC_23350_NC_014551_1	community1a_seed1_rep2.bin.12	60041	3980199	0.0150849
Bacillus_amyloliquefaciens_DSM_7__ATCC_23350_NC_014551_1	community1a_seed1_rep2.bin.14	97907	3980199	0.0245985
Bacillus_amyloliquefaciens_DSM_7__ATCC_23350_NC_014551_1	community1a_seed1_rep2.bin.2	79305	3980199	0.0199249
Bacillus_amyloliquefaciens_DSM_7__ATCC_23350_NC_014551_1	community1a_seed1_rep2.bin.20	7830	3980199	0.00196724
Bacillus_amyloliquefaciens_DSM_7__ATCC_23350_NC_014551_1	community1a_seed1_rep2.bin.21	4121	3980199	0.00103538
Bacillus_amyloliquefaciens_DSM_7__ATCC_23350_NC_014551_1	community1a_seed1_rep2.bin.unbinned	208084	3980199	0.0522798
Bacillus_amyloliquefaciens_MT45_NZ_CP011252_1	community1a_seed1_rep2.bin.12	88609	3897521	0.0227347
Bacillus_amyloliquefaciens_MT45_NZ_CP011252_1	community1a_seed1_rep2.bin.14	94238	3897521	0.024179
Bacillus_amyloliquefaciens_MT45_NZ_CP011252_1	community1a_seed1_rep2.bin.2	45061	3897521	0.0115615
Bacillus_amyloliquefaciens_MT45_NZ_CP011252_1	community1a_seed1_rep2.bin.20	11605	3897521	0.00297753
Bacillus_amyloliquefaciens_MT45_NZ_CP011252_1	community1a_seed1_rep2.bin.21	8622	3897521	0.00221218
Bacillus_amyloliquefaciens_MT45_NZ_CP011252_1	community1a_seed1_rep2.bin.unbinned	128486	3897521	0.0329661
Bacillus_cereus_ATCC_14579_NC_004722_1	community1a_seed1_rep2.bin.unbinned	2629120	5411809	0.485812
Bacillus_subtilis_subsp_natto_CGMCC_2108_NZ_CP014471_1	community1a_seed1_rep2.bin.12	8901	4122154	0.00215931
Bacillus_subtilis_subsp_natto_CGMCC_2108_NZ_CP014471_1	community1a_seed1_rep2.bin.14	260503	4122154	0.0631958
Bacillus_subtilis_subsp_natto_CGMCC_2108_NZ_CP014471_1	community1a_seed1_rep2.bin.2	43943	4122154	0.0106602
Bacillus_subtilis_subsp_natto_CGMCC_2108_NZ_CP014471_1	community1a_seed1_rep2.bin.21	25520	4122154	0.00619094
Bacillus_subtilis_subsp_natto_CGMCC_2108_NZ_CP014471_1	community1a_seed1_rep2.bin.unbinned	185675	4122154	0.0450432
Bacillus_subtilis_subsp_subtilis_str_168_NC_000964_3	community1a_seed1_rep2.bin.12	10209	4215606	0.00242172
Bacillus_subtilis_subsp_subtilis_str_168_NC_000964_3	community1a_seed1_rep2.bin.14	310618	4215606	0.0736829
Bacillus_subtilis_subsp_subtilis_str_168_NC_000964_3	community1a_seed1_rep2.bin.2	86595	4215606	0.0205415
Bacillus_subtilis_subsp_subtilis_str_168_NC_000964_3	community1a_seed1_rep2.bin.21	28017	4215606	0.00664602
Bacillus_subtilis_subsp_subtilis_str_168_NC_000964_3	community1a_seed1_rep2.bin.unbinned	253420	4215606	0.0601147
Bacillus_velezensis_FZB42_NC_009725_1	community1a_seed1_rep2.bin.12	959398	3918596	0.244832
Bacillus_velezensis_FZB42_NC_009725_1	community1a_seed1_rep2.bin.2	111613	3918596	0.0284829
Bacillus_velezensis_FZB42_NC_009725_1	community1a_seed1_rep2.bin.20	2183	3918596	0.000557087
Bacillus_velezensis_FZB42_NC_009725_1	community1a_seed1_rep2.bin.unbinned	34579	3918596	0.00882433
Bacteroides_fragilis_NCTC_9343_NC_003228_3	community1a_seed1_rep2.bin.8	3674867	5205140	0.706007
Bacteroides_fragilis_NCTC_9343_NC_003228_3	community1a_seed1_rep2.bin.unbinned	51764	5205140	0.00994479
Bifidobacterium_choerinum_FMB-1_CP018044_1	community1a_seed1_rep2.bin.10	526134	2246282	0.234224
Bifidobacterium_choerinum_FMB-1_CP018044_1	community1a_seed1_rep2.bin.unbinned	57584	2246282	0.0256352
Clostridium_perfringens_ATCC_13124_NC_008261_1	community1a_seed1_rep2.bin.13	1680837	3256683	0.516119
Clostridium_perfringens_ATCC_13124_NC_008261_1	community1a_seed1_rep2.bin.unbinned	15662	3256683	0.00480919
Enterobacter_cloacae_EN3600_CP035633_1	community1a_seed1_rep2.bin.6	3485383	4824514	0.722432
Enterobacter_cloacae_EN3600_CP035633_1	community1a_seed1_rep2.bin.unbinned	44982	4824514	0.00932363
Enterococcus_faecium_Ef_aus00233_LT598663_1	community1a_seed1_rep2.bin.11	2554115	2888087	0.884362
Enterococcus_faecium_Ef_aus00233_LT598663_1	community1a_seed1_rep2.bin.14	29869	2888087	0.0103421
Enterococcus_faecium_Ef_aus00233_LT598663_1	community1a_seed1_rep2.bin.unbinned	117458	2888087	0.0406698
Escherichia_coli_str_K-12_substr_MG1655_NC_000913_3	community1a_seed1_rep2.bin.18	3681370	4641652	0.793116
Escherichia_coli_str_K-12_substr_MG1655_NC_000913_3	community1a_seed1_rep2.bin.6	37365	4641652	0.00804994
Escherichia_coli_str_K-12_substr_MG1655_NC_000913_3	community1a_seed1_rep2.bin.unbinned	62069	4641652	0.0133722
Fusobacterium_nucleatum_subsp_nucleatum_ATCC_25586_AE009951_2	community1a_seed1_rep2.bin.1	1864034	2174500	0.857224
Fusobacterium_nucleatum_subsp_nucleatum_ATCC_25586_AE009951_2	community1a_seed1_rep2.bin.unbinned	23739	2174500	0.010917
Klebsiella_pneumoniae_subsp_pneumoniae_ATCC_43816_KPPR1_CP009208_1	community1a_seed1_rep2.bin.4	3393317	5374834	0.631334
Klebsiella_pneumoniae_subsp_pneumoniae_ATCC_43816_KPPR1_CP009208_1	community1a_seed1_rep2.bin.6	15830	5374834	0.00294521
Klebsiella_pneumoniae_subsp_pneumoniae_ATCC_43816_KPPR1_CP009208_1	community1a_seed1_rep2.bin.unbinned	207687	5374834	0.0386406
Mycoplasma_pneumoniae_C267_NZ_CP014267_1	community1a_seed1_rep2.bin.16	638352	816498	0.781817
Mycoplasma_pneumoniae_C267_NZ_CP014267_1	community1a_seed1_rep2.bin.unbinned	5904	816498	0.00723088
Pseudomonas_aeruginosa_B10W_NZ_CP017969_1	community1a_seed1_rep2.bin.5	442713	6723378	0.0658468
Pseudomonas_aeruginosa_B10W_NZ_CP017969_1	community1a_seed1_rep2.bin.9	3779522	6723378	0.562146
Pseudomonas_aeruginosa_B10W_NZ_CP017969_1	community1a_seed1_rep2.bin.unbinned	115876	6723378	0.0172348
Salinispora_tropica_CNB-440_NC_009380_1	community1a_seed1_rep2.bin.17	4161401	5183331	0.802843
Salinispora_tropica_CNB-440_NC_009380_1	community1a_seed1_rep2.bin.unbinned	13848	5183331	0.00267164
Salmonella_enterica_subsp_enterica_serovar_Typhimurium_Salmonella_typhimurium_81741_CP019442_1	community1a_seed1_rep2.bin.15	3394742	4974856	0.68238
Salmonella_enterica_subsp_enterica_serovar_Typhimurium_Salmonella_typhimurium_81741_CP019442_1	community1a_seed1_rep2.bin.18	4658	4974856	0.000936309
Salmonella_enterica_subsp_enterica_serovar_Typhimurium_Salmonella_typhimurium_81741_CP019442_1	community1a_seed1_rep2.bin.6	28607	4974856	0.00575032
Salmonella_enterica_subsp_enterica_serovar_Typhimurium_Salmonella_typhimurium_81741_CP019442_1	community1a_seed1_rep2.bin.unbinned	37251	4974856	0.00748785
Staphylococcus_aureus_abscesswound_isolate_NZ_CP007690_1	community1a_seed1_rep2.bin.19	2569253	2872916	0.894301
Staphylococcus_aureus_abscesswound_isolate_NZ_CP007690_1	community1a_seed1_rep2.bin.unbinned	9134	2872916	0.00317935
Streptomyces_coelicolor_A32_NC_003888_3	community1a_seed1_rep2.bin.3	7269567	8667507	0.838715
Streptomyces_coelicolor_A32_NC_003888_3	community1a_seed1_rep2.bin.unbinned	50956	8667507	0.00587897

## Sheet: community1a_seed1_rep3100p
organism	bin_name	covered_length	genome size	proportion covered
Acinetobacter_baumannii_XH386_CP010779_1	community1a_seed1_rep3.bin.11	3331297	4087343	0.815028
Acinetobacter_baumannii_XH386_CP010779_1	community1a_seed1_rep3.bin.unbinned	54479	4087343	0.0133287
Bacillus_amyloliquefaciens_DSM_7__ATCC_23350_NC_014551_1	community1a_seed1_rep3.bin.16	10733	3980199	0.0026966
Bacillus_amyloliquefaciens_DSM_7__ATCC_23350_NC_014551_1	community1a_seed1_rep3.bin.17	15218	3980199	0.00382343
Bacillus_amyloliquefaciens_DSM_7__ATCC_23350_NC_014551_1	community1a_seed1_rep3.bin.18	64949	3980199	0.016318
Bacillus_amyloliquefaciens_DSM_7__ATCC_23350_NC_014551_1	community1a_seed1_rep3.bin.2	3773	3980199	0.000947943
Bacillus_amyloliquefaciens_DSM_7__ATCC_23350_NC_014551_1	community1a_seed1_rep3.bin.4	61092	3980199	0.015349
Bacillus_amyloliquefaciens_DSM_7__ATCC_23350_NC_014551_1	community1a_seed1_rep3.bin.9	82477	3980199	0.0207218
Bacillus_amyloliquefaciens_DSM_7__ATCC_23350_NC_014551_1	community1a_seed1_rep3.bin.unbinned	199915	3980199	0.0502274
Bacillus_amyloliquefaciens_MT45_NZ_CP011252_1	community1a_seed1_rep3.bin.14	3607	3897521	0.00092546
Bacillus_amyloliquefaciens_MT45_NZ_CP011252_1	community1a_seed1_rep3.bin.16	32090	3897521	0.00823344
Bacillus_amyloliquefaciens_MT45_NZ_CP011252_1	community1a_seed1_rep3.bin.17	11137	3897521	0.00285746
Bacillus_amyloliquefaciens_MT45_NZ_CP011252_1	community1a_seed1_rep3.bin.18	52771	3897521	0.0135396
Bacillus_amyloliquefaciens_MT45_NZ_CP011252_1	community1a_seed1_rep3.bin.2	4230	3897521	0.00108531
Bacillus_amyloliquefaciens_MT45_NZ_CP011252_1	community1a_seed1_rep3.bin.4	17246	3897521	0.00442486
Bacillus_amyloliquefaciens_MT45_NZ_CP011252_1	community1a_seed1_rep3.bin.9	124905	3897521	0.0320473
Bacillus_amyloliquefaciens_MT45_NZ_CP011252_1	community1a_seed1_rep3.bin.unbinned	118348	3897521	0.0303649
Bacillus_cereus_ATCC_14579_NC_004722_1	community1a_seed1_rep3.bin.unbinned	3179152	5411809	0.587447
Bacillus_subtilis_subsp_natto_CGMCC_2108_NZ_CP014471_1	community1a_seed1_rep3.bin.14	31015	4122154	0.00752398
Bacillus_subtilis_subsp_natto_CGMCC_2108_NZ_CP014471_1	community1a_seed1_rep3.bin.16	17456	4122154	0.00423468
Bacillus_subtilis_subsp_natto_CGMCC_2108_NZ_CP014471_1	community1a_seed1_rep3.bin.17	2936	4122154	0.000712249
Bacillus_subtilis_subsp_natto_CGMCC_2108_NZ_CP014471_1	community1a_seed1_rep3.bin.18	8809	4122154	0.00213699
Bacillus_subtilis_subsp_natto_CGMCC_2108_NZ_CP014471_1	community1a_seed1_rep3.bin.2	22064	4122154	0.00535254
Bacillus_subtilis_subsp_natto_CGMCC_2108_NZ_CP014471_1	community1a_seed1_rep3.bin.4	68179	4122154	0.0165397
Bacillus_subtilis_subsp_natto_CGMCC_2108_NZ_CP014471_1	community1a_seed1_rep3.bin.9	202789	4122154	0.0491949
Bacillus_subtilis_subsp_natto_CGMCC_2108_NZ_CP014471_1	community1a_seed1_rep3.bin.unbinned	190994	4122154	0.0463335
Bacillus_subtilis_subsp_subtilis_str_168_NC_000964_3	community1a_seed1_rep3.bin.14	64443	4215606	0.0152868
Bacillus_subtilis_subsp_subtilis_str_168_NC_000964_3	community1a_seed1_rep3.bin.16	14824	4215606	0.00351646
Bacillus_subtilis_subsp_subtilis_str_168_NC_000964_3	community1a_seed1_rep3.bin.18	9660	4215606	0.00229149
Bacillus_subtilis_subsp_subtilis_str_168_NC_000964_3	community1a_seed1_rep3.bin.2	8029	4215606	0.00190459
Bacillus_subtilis_subsp_subtilis_str_168_NC_000964_3	community1a_seed1_rep3.bin.4	36427	4215606	0.00864099
Bacillus_subtilis_subsp_subtilis_str_168_NC_000964_3	community1a_seed1_rep3.bin.9	311950	4215606	0.0739989
Bacillus_subtilis_subsp_subtilis_str_168_NC_000964_3	community1a_seed1_rep3.bin.unbinned	141683	4215606	0.0336092
Bacillus_velezensis_FZB42_NC_009725_1	community1a_seed1_rep3.bin.16	155457	3918596	0.0396716
Bacillus_velezensis_FZB42_NC_009725_1	community1a_seed1_rep3.bin.18	948033	3918596	0.241932
Bacillus_velezensis_FZB42_NC_009725_1	community1a_seed1_rep3.bin.4	21606	3918596	0.00551371
Bacillus_velezensis_FZB42_NC_009725_1	community1a_seed1_rep3.bin.9	6623	3918596	0.00169015
Bacillus_velezensis_FZB42_NC_009725_1	community1a_seed1_rep3.bin.unbinned	25447	3918596	0.00649391
Bacteroides_fragilis_NCTC_9343_NC_003228_3	community1a_seed1_rep3.bin.19	4750825	5205140	0.912718
Bacteroides_fragilis_NCTC_9343_NC_003228_3	community1a_seed1_rep3.bin.unbinned	73060	5205140	0.0140361
Bifidobacterium_choerinum_FMB-1_CP018044_1	community1a_seed1_rep3.bin.22	607846	2246282	0.270601
Bifidobacterium_choerinum_FMB-1_CP018044_1	community1a_seed1_rep3.bin.unbinned	101673	2246282	0.0452628
Clostridium_perfringens_ATCC_13124_NC_008261_1	community1a_seed1_rep3.bin.21	753937	3256683	0.231505
Enterobacter_cloacae_EN3600_CP035633_1	community1a_seed1_rep3.bin.10	14048	4824514	0.0029118
Enterobacter_cloacae_EN3600_CP035633_1	community1a_seed1_rep3.bin.12	17731	4824514	0.00367519
Enterobacter_cloacae_EN3600_CP035633_1	community1a_seed1_rep3.bin.8	3859201	4824514	0.799915
Enterobacter_cloacae_EN3600_CP035633_1	community1a_seed1_rep3.bin.unbinned	84360	4824514	0.0174857
Enterococcus_faecium_Ef_aus00233_LT598663_1	community1a_seed1_rep3.bin.14	98753	2888087	0.0341932
Enterococcus_faecium_Ef_aus00233_LT598663_1	community1a_seed1_rep3.bin.15	2539963	2888087	0.879462
Enterococcus_faecium_Ef_aus00233_LT598663_1	community1a_seed1_rep3.bin.9	44156	2888087	0.015289
Enterococcus_faecium_Ef_aus00233_LT598663_1	community1a_seed1_rep3.bin.unbinned	29544	2888087	0.0102296
Escherichia_coli_str_K-12_substr_MG1655_NC_000913_3	community1a_seed1_rep3.bin.3	3886672	4641652	0.837347
Escherichia_coli_str_K-12_substr_MG1655_NC_000913_3	community1a_seed1_rep3.bin.8	4266	4641652	0.000919069
Escherichia_coli_str_K-12_substr_MG1655_NC_000913_3	community1a_seed1_rep3.bin.unbinned	49028	4641652	0.0105626
Fusobacterium_nucleatum_subsp_nucleatum_ATCC_25586_AE009951_2	community1a_seed1_rep3.bin.20	1829293	2174500	0.841248
Fusobacterium_nucleatum_subsp_nucleatum_ATCC_25586_AE009951_2	community1a_seed1_rep3.bin.unbinned	10087	2174500	0.00463877
Klebsiella_pneumoniae_subsp_pneumoniae_ATCC_43816_KPPR1_CP009208_1	community1a_seed1_rep3.bin.12	3745065	5374834	0.696778
Klebsiella_pneumoniae_subsp_pneumoniae_ATCC_43816_KPPR1_CP009208_1	community1a_seed1_rep3.bin.8	39337	5374834	0.00731874
Klebsiella_pneumoniae_subsp_pneumoniae_ATCC_43816_KPPR1_CP009208_1	community1a_seed1_rep3.bin.unbinned	141032	5374834	0.0262393
Mycoplasma_pneumoniae_C267_NZ_CP014267_1	community1a_seed1_rep3.bin.1	708143	816498	0.867293
Mycoplasma_pneumoniae_C267_NZ_CP014267_1	community1a_seed1_rep3.bin.unbinned	41831	816498	0.0512322
Pseudomonas_aeruginosa_B10W_NZ_CP017969_1	community1a_seed1_rep3.bin.6	3682306	6723378	0.547687
Pseudomonas_aeruginosa_B10W_NZ_CP017969_1	community1a_seed1_rep3.bin.unbinned	75697	6723378	0.0112588
Salinispora_tropica_CNB-440_NC_009380_1	community1a_seed1_rep3.bin.13	4108483	5183331	0.792634
Salinispora_tropica_CNB-440_NC_009380_1	community1a_seed1_rep3.bin.unbinned	81001	5183331	0.0156272
Salmonella_enterica_subsp_enterica_serovar_Typhimurium_Salmonella_typhimurium_81741_CP019442_1	community1a_seed1_rep3.bin.10	3925553	4974856	0.789079
Salmonella_enterica_subsp_enterica_serovar_Typhimurium_Salmonella_typhimurium_81741_CP019442_1	community1a_seed1_rep3.bin.3	11600	4974856	0.00233173
Salmonella_enterica_subsp_enterica_serovar_Typhimurium_Salmonella_typhimurium_81741_CP019442_1	community1a_seed1_rep3.bin.unbinned	42977	4974856	0.00863884
Staphylococcus_aureus_abscesswound_isolate_NZ_CP007690_1	community1a_seed1_rep3.bin.5	2331856	2872916	0.811669
Staphylococcus_aureus_abscesswound_isolate_NZ_CP007690_1	community1a_seed1_rep3.bin.unbinned	9134	2872916	0.00317935
Streptomyces_coelicolor_A32_NC_003888_3	community1a_seed1_rep3.bin.13	4719	8667507	0.000544447
Streptomyces_coelicolor_A32_NC_003888_3	community1a_seed1_rep3.bin.7	6778954	8667507	0.782111
Streptomyces_coelicolor_A32_NC_003888_3	community1a_seed1_rep3.bin.unbinned	50970	8667507	0.00588058

## Sheet: community1b_100p
organism	bin_name	covered_length	genome size	proportion covered
Acinetobacter_baumannii_XH386_CP010779_1	community1b_baseline.bin.13	2431	4087343	0.000594763
Acinetobacter_baumannii_XH386_CP010779_1	community1b_baseline.bin.5	3728286	4087343	0.912154
Acinetobacter_baumannii_XH386_CP010779_1	community1b_baseline.bin.unbinned	69199	4087343	0.0169301
Bacillus_cereus_ATCC_14579_NC_004722_1	community1b_baseline.bin.4	2933281	5411809	0.542015
Bacillus_cereus_ATCC_14579_NC_004722_1	community1b_baseline.bin.unbinned	7995	5411809	0.00147732
Bacillus_subtilis_subsp_subtilis_str_168_NC_000964_3	community1b_baseline.bin.15	1484289	4215606	0.352094
Bacteroides_fragilis_NCTC_9343_NC_003228_3	community1b_baseline.bin.16	3077643	5205140	0.59127
Bacteroides_fragilis_NCTC_9343_NC_003228_3	community1b_baseline.bin.unbinned	88489	5205140	0.0170003
Bifidobacterium_choerinum_FMB-1_CP018044_1	community1b_baseline.bin.8	475808	2246282	0.21182
Bifidobacterium_choerinum_FMB-1_CP018044_1	community1b_baseline.bin.unbinned	7984	2246282	0.00355432
Clostridium_perfringens_ATCC_13124_NC_008261_1	community1b_baseline.bin.1	3001255	3256683	0.921568
Clostridium_perfringens_ATCC_13124_NC_008261_1	community1b_baseline.bin.unbinned	15928	3256683	0.00489087
Enterobacter_cloacae_EN3600_CP035633_1	community1b_baseline.bin.17	21981	4824514	0.00455611
Enterobacter_cloacae_EN3600_CP035633_1	community1b_baseline.bin.2	2998	4824514	0.00062141
Enterobacter_cloacae_EN3600_CP035633_1	community1b_baseline.bin.6	3914278	4824514	0.811331
Enterobacter_cloacae_EN3600_CP035633_1	community1b_baseline.bin.unbinned	58062	4824514	0.0120348
Enterococcus_faecium_Ef_aus00233_LT598663_1	community1b_baseline.bin.14	2450379	2888087	0.848444
Enterococcus_faecium_Ef_aus00233_LT598663_1	community1b_baseline.bin.unbinned	109492	2888087	0.0379116
Escherichia_coli_str_K-12_substr_MG1655_NC_000913_3	community1b_baseline.bin.2	3417862	4641652	0.736346
Escherichia_coli_str_K-12_substr_MG1655_NC_000913_3	community1b_baseline.bin.6	10953	4641652	0.00235972
Escherichia_coli_str_K-12_substr_MG1655_NC_000913_3	community1b_baseline.bin.unbinned	27970	4641652	0.00602587
Fusobacterium_nucleatum_subsp_nucleatum_ATCC_25586_AE009951_2	community1b_baseline.bin.7	1947162	2174500	0.895453
Fusobacterium_nucleatum_subsp_nucleatum_ATCC_25586_AE009951_2	community1b_baseline.bin.unbinned	9305	2174500	0.00427914
Klebsiella_pneumoniae_subsp_pneumoniae_ATCC_43816_KPPR1_CP009208_1	community1b_baseline.bin.17	2411685	5374834	0.448699
Klebsiella_pneumoniae_subsp_pneumoniae_ATCC_43816_KPPR1_CP009208_1	community1b_baseline.bin.6	4502	5374834	0.000837607
Klebsiella_pneumoniae_subsp_pneumoniae_ATCC_43816_KPPR1_CP009208_1	community1b_baseline.bin.unbinned	41106	5374834	0.00764786
Mycoplasma_pneumoniae_C267_NZ_CP014267_1	community1b_baseline.bin.11	350087	816498	0.428767
Mycoplasma_pneumoniae_C267_NZ_CP014267_1	community1b_baseline.bin.unbinned	15485	816498	0.0189651
Pseudomonas_aeruginosa_B10W_NZ_CP017969_1	community1b_baseline.bin.13	4864151	6723378	0.723468
Pseudomonas_aeruginosa_B10W_NZ_CP017969_1	community1b_baseline.bin.unbinned	12044	6723378	0.00179136
Salinispora_tropica_CNB-440_NC_009380_1	community1b_baseline.bin.10	3823561	5183331	0.737665
Salinispora_tropica_CNB-440_NC_009380_1	community1b_baseline.bin.unbinned	18985	5183331	0.0036627
Salmonella_enterica_subsp_enterica_serovar_Typhimurium_Salmonella_typhimurium_81741_CP019442_1	community1b_baseline.bin.3	926297	4974856	0.186196
Salmonella_enterica_subsp_enterica_serovar_Typhimurium_Salmonella_typhimurium_81741_CP019442_1	community1b_baseline.bin.unbinned	34957	4974856	0.00702674
Salmonella_enterica_subsp_enterica_serovar_Typhimurium_Salmonella_typhimurium_WW012_CP022168_1	community1b_baseline.bin.3	796855	4991167	0.159653
Salmonella_enterica_subsp_enterica_serovar_Typhimurium_Salmonella_typhimurium_WW012_CP022168_1	community1b_baseline.bin.unbinned	24757	4991167	0.00496016
Staphylococcus_aureus_abscesswound_isolate_NZ_CP007690_1	community1b_baseline.bin.12	2116579	2872916	0.736735
Staphylococcus_aureus_abscesswound_isolate_NZ_CP007690_1	community1b_baseline.bin.unbinned	9037	2872916	0.00314558
Streptomyces_coelicolor_A32_NC_003888_3	community1b_baseline.bin.9	6925768	8667507	0.79905
Streptomyces_coelicolor_A32_NC_003888_3	community1b_baseline.bin.unbinned	50966	8667507	0.00588012

## Sheet: community1b_rep2100p
organism	bin_name	covered_length	genome size	proportion covered
Acinetobacter_baumannii_XH386_CP010779_1	community1b_baseline_rep2.bin.12	3612400	4087343	0.883802
Acinetobacter_baumannii_XH386_CP010779_1	community1b_baseline_rep2.bin.14	5867	4087343	0.00143541
Acinetobacter_baumannii_XH386_CP010779_1	community1b_baseline_rep2.bin.3	2425	4087343	0.000593295
Acinetobacter_baumannii_XH386_CP010779_1	community1b_baseline_rep2.bin.unbinned	37168	4087343	0.00909344
Bacillus_cereus_ATCC_14579_NC_004722_1	community1b_baseline_rep2.bin.unbinned	4693979	5411809	0.867359
Bacillus_subtilis_subsp_subtilis_str_168_NC_000964_3	community1b_baseline_rep2.bin.15	330131	4215606	0.0783116
Bacillus_subtilis_subsp_subtilis_str_168_NC_000964_3	community1b_baseline_rep2.bin.5	3427992	4215606	0.813167
Bacteroides_fragilis_NCTC_9343_NC_003228_3	community1b_baseline_rep2.bin.11	3840855	5205140	0.737897
Bifidobacterium_choerinum_FMB-1_CP018044_1	community1b_baseline_rep2.bin.17	865973	2246282	0.385514
Bifidobacterium_choerinum_FMB-1_CP018044_1	community1b_baseline_rep2.bin.unbinned	21469	2246282	0.00955757
Clostridium_perfringens_ATCC_13124_NC_008261_1	community1b_baseline_rep2.bin.2	854259	3256683	0.26231
Enterobacter_cloacae_EN3600_CP035633_1	community1b_baseline_rep2.bin.6	4245779	4824514	0.880043
Enterobacter_cloacae_EN3600_CP035633_1	community1b_baseline_rep2.bin.9	32803	4824514	0.00679923
Enterobacter_cloacae_EN3600_CP035633_1	community1b_baseline_rep2.bin.unbinned	40285	4824514	0.00835006
Enterococcus_faecium_Ef_aus00233_LT598663_1	community1b_baseline_rep2.bin.15	2574752	2888087	0.891508
Enterococcus_faecium_Ef_aus00233_LT598663_1	community1b_baseline_rep2.bin.unbinned	109492	2888087	0.0379116
Escherichia_coli_str_K-12_substr_MG1655_NC_000913_3	community1b_baseline_rep2.bin.1	3878575	4641652	0.835602
Escherichia_coli_str_K-12_substr_MG1655_NC_000913_3	community1b_baseline_rep2.bin.6	14911	4641652	0.00321243
Escherichia_coli_str_K-12_substr_MG1655_NC_000913_3	community1b_baseline_rep2.bin.unbinned	16123	4641652	0.00347355
Fusobacterium_nucleatum_subsp_nucleatum_ATCC_25586_AE009951_2	community1b_baseline_rep2.bin.4	1679833	2174500	0.772515
Fusobacterium_nucleatum_subsp_nucleatum_ATCC_25586_AE009951_2	community1b_baseline_rep2.bin.unbinned	22027	2174500	0.0101297
Klebsiella_pneumoniae_subsp_pneumoniae_ATCC_43816_KPPR1_CP009208_1	community1b_baseline_rep2.bin.6	15429	5374834	0.0028706
Klebsiella_pneumoniae_subsp_pneumoniae_ATCC_43816_KPPR1_CP009208_1	community1b_baseline_rep2.bin.9	4090797	5374834	0.761102
Klebsiella_pneumoniae_subsp_pneumoniae_ATCC_43816_KPPR1_CP009208_1	community1b_baseline_rep2.bin.unbinned	88248	5374834	0.0164187
Mycoplasma_pneumoniae_C267_NZ_CP014267_1	community1b_baseline_rep2.bin.16	658779	816498	0.806835
Mycoplasma_pneumoniae_C267_NZ_CP014267_1	community1b_baseline_rep2.bin.unbinned	8535	816498	0.0104532
Pseudomonas_aeruginosa_B10W_NZ_CP017969_1	community1b_baseline_rep2.bin.3	5317150	6723378	0.790845
Pseudomonas_aeruginosa_B10W_NZ_CP017969_1	community1b_baseline_rep2.bin.unbinned	43235	6723378	0.00643055
Salinispora_tropica_CNB-440_NC_009380_1	community1b_baseline_rep2.bin.13	893499	5183331	0.172379
Salinispora_tropica_CNB-440_NC_009380_1	community1b_baseline_rep2.bin.7	3291695	5183331	0.635054
Salinispora_tropica_CNB-440_NC_009380_1	community1b_baseline_rep2.bin.unbinned	13849	5183331	0.00267183
Salmonella_enterica_subsp_enterica_serovar_Typhimurium_Salmonella_typhimurium_81741_CP019442_1	community1b_baseline_rep2.bin.8	1078760	4974856	0.216842
Salmonella_enterica_subsp_enterica_serovar_Typhimurium_Salmonella_typhimurium_81741_CP019442_1	community1b_baseline_rep2.bin.unbinned	44465	4974856	0.00893795
Salmonella_enterica_subsp_enterica_serovar_Typhimurium_Salmonella_typhimurium_WW012_CP022168_1	community1b_baseline_rep2.bin.8	715021	4991167	0.143257
Salmonella_enterica_subsp_enterica_serovar_Typhimurium_Salmonella_typhimurium_WW012_CP022168_1	community1b_baseline_rep2.bin.unbinned	62015	4991167	0.0124249
Staphylococcus_aureus_abscesswound_isolate_NZ_CP007690_1	community1b_baseline_rep2.bin.14	2364048	2872916	0.822874
Staphylococcus_aureus_abscesswound_isolate_NZ_CP007690_1	community1b_baseline_rep2.bin.unbinned	9300	2872916	0.00323713
Streptomyces_coelicolor_A32_NC_003888_3	community1b_baseline_rep2.bin.10	7429004	8667507	0.85711
Streptomyces_coelicolor_A32_NC_003888_3	community1b_baseline_rep2.bin.unbinned	50946	8667507	0.00587781

[truncated: 4 more sheets: community1b_rep3100p, community2_100p, community2_rep2100p, community2_rep3100p]
