# Supplementary material for: MAGICIAN: MAG simulation for investigating criteria for bioinformatic analysis
Source: BMC Genomics. 2024 Jan 12;25:55. doi: 10.1186/s12864-023-09912-2 (PMC10785454; doi:10.1186/s12864-023-09912-2)
Supplement: Supplementary file 7 — Additional file 7: Supplementary Table 3. Performance characteristics of ResFinder on simulated MAGs. [file 12864_2023_9912_MOESM7_ESM.xlsx]

## Sheet: Sheet1
community	true_pos	false_pos	false_neg	true_neg	sensitivity	specificity	accuracy	precision	f_score
baseline_all_seeds_1	105	0	40	1199	0.724138	1	0.970238	1	0.84
baseline_random_cami_1	100	0	45	1199	0.689655	1	0.966518	1	0.816327
baseline_random_cami_2	102	0	44	1198	0.69863	1	0.967262	1	0.822581
baseline_random_cami_3	105	0	40	1199	0.724138	1	0.970238	1	0.84
baseline_random_cami_4	100	0	45	1199	0.689655	1	0.966518	1	0.816327
baseline_random_cami_5	101	0	45	1282	0.691781	1	0.968487	1	0.817814
baseline_seed1	106	0	40	1282	0.726027	1	0.971989	1	0.84127
community1a_rep1	102	0	62	1348	0.621951	1	0.958995	1	0.766917
community1a_rep2	103	2	62	1345	0.624242	0.998515	0.957672	0.980952	0.762963
community1a_rep3	100	8	63	1341	0.613497	0.99407	0.953042	0.925926	0.738007
community1b_rep1	102	0	46	1280	0.689189	1	0.967787	1	0.816
community1b_rep2	104	0	41	1199	0.717241	1	0.969494	1	0.835341
community1b_rep3	105	0	43	1196	0.709459	1	0.968006	1	0.83004
community2_r1	98	9	48	1189	0.671233	0.992487	0.957589	0.915888	0.774704
community2_r2	103	0	43	1198	0.705479	1	0.968006	1	0.827309
community2_r3	102	9	44	1273	0.69863	0.99298	0.962885	0.918919	0.793774
